# Supplementary material for: Whole proteome copy number dataset in primary mouse cortical neurons
Source: Data Brief. 2023 Jun 23;49:109336. doi: 10.1016/j.dib.2023.109336 (PMC10344827; doi:10.1016/j.dib.2023.109336)
Supplement: Supplementary file 1 [file mmc1.xlsx]

## Sheet: Supplementary data_Key
Supplementary_Raw data Key: Whole Proteome Copy Number Dataset in Primary Mouse Cortical Neurons
Cortical neurons_Copy numbers: Mouse primary cortical neurons were analyszed using DDA and database searches carriedout with MSFragger and protein copy numbers were estimated using Proteomic ruler approach. The copy numbers data associated with Table 2, Table 3 and Figure 2
Cortical neurons DIA Proteins: Mouse primary cortical neurons treated with DMSO and Oligomycin/Antimycin followed by mass spectrometry analysis done using DIA appraoch. List of proteins identifed and and quantified from this experiment
vDIA_Instrument settings: Variable DIA windows and mass spectrometer instrument settings
DDA_Instrument settings: DDA data mass spectrometer instrument settings

## Sheet: Cortical neurons_Copy numbers
Protein	Protein ID	Gene Names	Protein description	Copy number Intensity	Concentration [nM] Intensity	Copy number rank Intensity	Histones	Mol. Weight [kDa]	OA-CS_DDA-SPLib Total Spectral Count	OA-CS_DDA-SPLib Unique Spectral Count	Intensity	Neuronal markers	Genes of interest	Kinases	Phosphatases	Glycosylation	Mitocarta	Metabolism	Lysosomes	Ub components	DUBs	E3 ligase	ASD genes	AD risk genes	PD-Risk genes
sp|P41233|ABCA1_MOUSE	P41233	Abca1	Phospholipid-transporting ATPase ABCA1	942.081	3.00656	8346		253912	62	56	160382176							+						+
sp|Q91V24|ABCA7_MOUSE	Q91V24	Abca7	ATP-binding cassette sub-family A member 7	542.551	1.7315	8822		236884	8	5	86170968							+						+
sp|O35598|ADA10_MOUSE	O35598	Adam10	Disintegrin and metalloproteinase domain-containing protein 10	11258.5	35.9305	4457		83968	51	51	633840320													+
sp|Q9Z0F8|ADA17_MOUSE	Q9Z0F8	Adam17	Disintegrin and metalloproteinase domain-containing protein 17	1318.65	4.20836	7993		93056	21	21	82273400													+
sp|P97857|ATS1_MOUSE	P97857	Adamts1	A disintegrin and metalloproteinase with thrombospondin motifs 1	687.46	2.19396	8652		105801	6	5	48766536													+
sp|Q8BNJ2|ATS4_MOUSE	Q8BNJ2	Adamts4	A disintegrin and metalloproteinase with thrombospondin motifs 4	735.093	2.34598	8595		90070	8	8	44392236													+
sp|A2ASQ1|AGRIN_MOUSE	A2ASQ1	Agrn	Agrin	5996.08	19.1359	5662		207539	83	83	834355776													+
sp|G5E8K5|ANK3_MOUSE	G5E8K5	Ank3	Ankyrin-3	45591.9	145.502	2409		214062	331	143	6543519744								+					+
sp|Q9JHZ2|ANKH_MOUSE	Q9JHZ2	Ankh	Progressive ankylosis protein	14112.6	45.039	4074		54298	25	25	513777408							+						+
sp|Q8C7N7|APH1B_MOUSE	Q8C7N7	Aph1b	Gamma-secretase subunit APH-1B	901.625	2.87745	8390		28703	2	2	17351530													+
sp|P08226|APOE_MOUSE	P08226	Apoe	Apolipoprotein E	807580	2577.32	368		35867	144	144	19420710912							+	+					+
sp|P12023|A4_MOUSE	P12023	App	Amyloid-beta A4 protein	39240	125.231	2593		86722	105	103	2281616640								+					+
sp|O08539|BIN1_MOUSE	O08539	Bin1	Myc box-dependent-interacting protein 1	104298	332.858	1503		64470	203	195	4508366848													+
sp|Q9JLQ0|CD2AP_MOUSE	Q9JLQ0	Cd2ap	CD2-associated protein	1387.31	4.42746	7934		70450	17	15	65529736													+
sp|Q06890|CLUS_MOUSE	Q06890	Clu	Clusterin	39516.4	126.113	2578		51656	39	39	1368620288													+
sp|P17665|COX7C_MOUSE	P17665	Cox7c	Cytochrome c oxidase subunit 7C, mitochondrial	591958	1889.18	478		7333	3	3	2910430720						+	+						+
sp|Q99LC2|CSTF1_MOUSE	Q99LC2	Cstf1	Cleavage stimulation factor subunit 1	20327.6	64.8737	3485		48382	37	36	659408960													+
sp|P10605|CATB_MOUSE	P10605	Ctsb	Cathepsin B	381539	1217.65	686		37280	125	125	9536731136								+					+
sp|Q7TNF0|DOC2A_MOUSE	Q7TNF0	Doc2a	Double C2-like domain-containing protein alpha	10976.6	35.0308	4511		44609	23	22	328303488								+					+
sp|Q8CIB5|FERM2_MOUSE	Q8CIB5	Fermt2	Fermitin family homolog 2	39192	125.078	2596		77800	104	103	2044378880													+
sp|P28798|GRN_MOUSE	P28798	Grn	Progranulin	6774.59	21.6205	5427		63458	19	19	288239680								+					+
sp|P97411|ICA69_MOUSE	P97411	Ica1	Islet cell autoantigen 1	25819.9	82.4019	3163		54324	45	43	940441024													+
sp|P48441|IDUA_MOUSE	P48441	Idua	Alpha-L-iduronidase	981.602	3.13269	8304		71254	3	3	46895300					+		+	+					+
sp|Q9D1P2|KAT8_MOUSE	Q9D1P2	Kat8	Histone acetyltransferase KAT8	3515.46	11.2193	6589		52574	19	16	123919040													+
sp|Q8CFN5|MEF2C_MOUSE	Q8CFN5	Mef2c	Myocyte-specific enhancer factor 2C	16870.5	53.8407	3795		51278	16	8	580022016													+
sp|Q61391|NEP_MOUSE	Q61391	Mme	Neprilysin	16512.6	52.6983	3825		85702	15	15	948833984							+						+
sp|O55033|NCK2_MOUSE	O55033	Nck2	Cytoplasmic protein NCK2	26043.7	83.116	3150		42879	41	35	748741568													+
sp|Q7M6Y3|PICAL_MOUSE	Q7M6Y3	Picalm	Phosphatidylinositol-binding clathrin assembly protein	199646	637.152	1003		71543	106	62	9576634368													+
sp|Q8CIH5|PLCG2_MOUSE	Q8CIH5	Plcg2	1-phosphatidylinositol 4,5-bisphosphate phosphodiesterase gamma-2	568.86	1.81546	8790		147592	11	7	56292736							+						+
sp|Q8BUL6|PKHA1_MOUSE	Q8BUL6	Plekha1	Pleckstrin homology domain-containing family A member 1	5808.9	18.5386	5710		43371	14	14	168918848													+
sp|Q9D300|RGF1C_MOUSE	Q9D300	Rasgef1c	Ras-GEF domain-containing family member 1C	882.447	2.81625	8416		52723	6	4	31194148													+
sp|P62984|RL40_MOUSE	P62984	Uba52	Ubiquitin-60S ribosomal protein L40	2.37663e+07	75847.8	6		14728	363	3	234687004672								+	+
sp|P60060|SC61G_MOUSE	P60060	Sec61g	Protein transport protein Sec61 subunit gamma	50420.8	160.913	2272		7741	4	4	261692384													+
sp|P62983|RS27A_MOUSE	P62983	Rps27a	Ubiquitin-40S ribosomal protein S27a	1.94992e+07	62229.7	11		17951	397	37	234687004672									+
sp|Q8CGQ8|NCKX4_MOUSE	Q8CGQ8	Slc24a4	Sodium/potassium/calcium exchanger 4	9312.42	29.7197	4812		68974	10	10	430658016							+						+
sp|Q9WV80|SNX1_MOUSE	Q9WV80	Snx1	Sorting nexin-1	51377.5	163.966	2249		58952	76	74	2030747904								+					+
sp|O88307|SORL_MOUSE	O88307	Sorl1	Sortilin-related receptor	1841.06	5.87557	7580		247086	63	62	305000480													+
sp|Q6PHU5|SORT_MOUSE	Q6PHU5	Sort1	Sortilin	20777.9	66.3107	3451		91200	71	71	1270518272								+					+
sp|Q9JJF9|SPP2A_MOUSE	Q9JJF9	Sppl2a	Signal peptide peptidase-like 2A	5409.43	17.2637	5835		58129	7	7	210828352								+					+
sp|Q80X71|T106B_MOUSE	Q80X71	Tmem106b	Transmembrane protein 106B	25286.4	80.6993	3191		31172	15	15	528490208								+					+
sp|P0CG49|UBB_MOUSE	P0CG49	Ubb	Polyubiquitin-B	1.01845e+07	32502.7	36		34369	361	1	234687004672									+
sp|Q9EQJ0|TPC1_MOUSE	Q9EQJ0	Tpcn1	Two pore calcium channel protein 1	3232.73	10.317	6750		94496	18	18	204817664							+	+					+
sp|Q8QZY6|TSN14_MOUSE	Q8QZY6	Tspan14	Tetraspanin-14	23438.4	74.8016	3290		30674	9	9	482040672													+
sp|Q9R0P9|UCHL1_MOUSE	Q9R0P9	Uchl1	Ubiquitin carboxyl-terminal hydrolase isozyme L1	5.71445e+06	18237.1	57		24838	667	665	95164596224									+	+				+
sp|Q5ND34|WDR81_MOUSE	Q5ND34	Wdr81	WD repeat-containing protein 81	17140.7	54.7031	3768		211945	67	67	2435775488								+					+
sp|Q91WL8|WWOX_MOUSE	Q91WL8	Wwox	WW domain-containing oxidoreductase	18435.7	58.8359	3654		46512	25	24	574923328							+						+
sp|Q9Z103|ADNP_MOUSE	Q9Z103	Adnp	Activity-dependent neuroprotector homeobox protein	7032.25	22.4428	5344		124308	89	89	586108416												+
sp|Q8C8R3|ANK2_MOUSE	Q8C8R3	Ank2	Ankyrin-2	50475.2	161.087	2270		426261	1292	1103	14425729024								+				+
sp|E9Q4F7|ANR11_MOUSE	E9Q4F7	Ankrd11	Ankyrin repeat domain-containing protein 11	220.869	0.704883	9220		296186	11	11	43861544												+
sp|P62743|AP2S1_MOUSE	P62743	Ap2s1	AP-2 complex subunit sigma	606824	1936.62	470		17018	179	179	6923974144												+
sp|P62880|GBB2_MOUSE	P62880	Gnb2	Guanine nucleotide-binding protein G(I)/G(S)/G(T) subunit beta-2	3.24179e+06	10345.9	119		37331	575	168	81140703232								+	+
sp|Q99MY8|ASH1L_MOUSE	Q99MY8	Ash1l	Histone-lysine N-methyltransferase ASH1L	155.897	0.497529	9296		331333	10	10	34632640												+
sp|Q9QYE3|BC11A_MOUSE	Q9QYE3	Bcl11a	B-cell lymphoma/leukemia 11A	6301.96	20.1121	5555		83855	25	25	354314368												+
sp|Q61290|CAC1E_MOUSE	Q61290	Cacna1e	Voltage-dependent R-type calcium channel subunit alpha-1E	4187.38	13.3636	6277		257236	113	107	722201600							+					+
sp|Q9Z1L5|CA2D3_MOUSE	Q9Z1L5	Cacna2d3	Voltage-dependent calcium channel subunit alpha-2/delta-3	14918.6	47.6113	3995		122778	101	101	1228097280							+					+
sp|Q7TSY6|CELF4_MOUSE	Q7TSY6	Celf4	CUGBP Elav-like family member 4	59854.4	191.02	2077		51932	56	32	2084086912												+
sp|E9PZM4|CHD2_MOUSE	E9PZM4	Chd2	Chromodomain-helicase-DNA-binding protein 2	1769.47	5.6471	7634		210804	52	38	250096064												+
sp|Q09XV5|CHD8_MOUSE	Q09XV5	Chd8	Chromodomain-helicase-DNA-binding protein 8	1056.52	3.37178	8235		290847	68	41	206028160												+
sp|O89053|COR1A_MOUSE	O89053	Coro1a	Coronin-1A	435622	1390.25	639		50989	169	164	14892622848												+
sp|P45481|CBP_MOUSE	P45481	Crebbp	Histone lysine acetyltransferase CREBBP	1013.33	3.23396	8273		265494	48	22	180381552												+
sp|Q02248|CTNB1_MOUSE	Q02248	Ctnnb1	Catenin beta-1	139728	445.928	1258		85471	303	267	8007301120												+
sp|Q9Z1T5|DEAF1_MOUSE	Q9Z1T5	Deaf1	Deformed epidermal autoregulatory factor 1 homolog	158.353	0.50537	9293		59633	2	2	6331384												+
sp|Q8BWT5|DIP2A_MOUSE	Q8BWT5	Dip2a	Disco-interacting protein 2 homolog A	12812.1	40.8885	4240		165255	102	87	1419573504												+
sp|O88508|DNM3A_MOUSE	O88508	Dnmt3a	DNA (cytosine-5)-methyltransferase 3A	20969.4	66.9217	3439		101672	128	120	1429457024												+
sp|O08553|DPYL2_MOUSE	O08553	Dpysl2	Dihydropyrimidinase-related protein 2	5.67691e+06	18117.3	59		62278	1956	1462	237045006336							+					+
sp|Q9ERC8|DSCAM_MOUSE	Q9ERC8	Dscam	Down syndrome cell adhesion molecule homolog	322.425	1.02899	9087		222268	17	13	48049660												+
sp|Q9JHU4|DYHC1_MOUSE	Q9JHU4	Dync1h1	Cytoplasmic dynein 1 heavy chain 1	64145.4	204.714	2002		532045	2342	2336	22882230272												+
sp|P11798|KCC2A_MOUSE	P11798	Camk2a	Calcium/calmodulin-dependent protein kinase type II subunit alpha	3.31784e+06	10588.6	115		54115	468	305	120380997632			+
sp|Q9Z1D1|EIF3G_MOUSE	Q9Z1D1	Eif3g	Eukaryotic translation initiation factor 3 subunit G	69047.2	220.358	1928		35638	61	61	1649847808												+
sp|Q60900|ELAV3_MOUSE	Q60900	Elavl3	ELAV-like protein 3	294940	941.274	806		39533	105	65	7817691136												+
sp|P58462|FOXP1_MOUSE	P58462	Foxp1	Forkhead box protein P1	2447.5	7.81098	7161		78833	5	5	129364760												+
sp|P63137|GBRB2_MOUSE	P63137	Gabrb2	Gamma-aminobutyric acid receptor subunit beta-2	58489.5	186.664	2103		59197	31	9	2321464832							+					+
sp|P63080|GBRB3_MOUSE	P63080	Gabrb3	Gamma-aminobutyric acid receptor subunit beta-3	85522.9	272.938	1704		54166	35	14	3105943552							+					+
sp|P03995|GFAP_MOUSE	P03995	Gfap	Glial fibrillary acidic protein	249928	797.623	886		49900	125	82	8361819136	+							+				+
sp|Q99MR1|GGYF1_MOUSE	Q99MR1	Gigyf1	GRB10-interacting GYF protein 1	1287.61	4.10929	8022		116238	16	16	100349904												+
sp|B2RSH2|GNAI1_MOUSE	B2RSH2	Gnai1	Guanine nucleotide-binding protein G(i) subunit alpha-1	3.36057e+06	10724.9	109		40361	532	72	90940817408								+				+
sp|P23819|GRIA2_MOUSE	P23819	Gria2	Glutamate receptor 2	115444	368.429	1419		98662	212	181	7636702208							+					+
sp|Q01097|NMDE2_MOUSE	Q01097	Grin2b	Glutamate receptor ionotropic, NMDA 2B	15174.5	48.428	3970		165959	132	129	1688494464							+	+				+
sp|Q8VDJ3|VIGLN_MOUSE	Q8VDJ3	Hdlbp	Vigilin	28125.9	89.7612	3037		141743	198	198	2672961280												+
sp|P61089|UBE2N_MOUSE	P61089	Ube2n	Ubiquitin-conjugating enzyme E2 N	2.18164e+06	6962.49	169		17138	97	76	25068429312									+
sp|Q08460|KCMA1_MOUSE	Q08460	Kcnma1	Calcium-activated potassium channel subunit alpha-1	9310.62	29.714	4814		134396	74	74	838976128							+					+
sp|Q8K3F6|KCNQ3_MOUSE	Q8K3F6	Kcnq3	Potassium voltage-gated channel subfamily KQT member 3	2035.27	6.49539	7420		96852	16	14	132164912							+					+
sp|Q80Y84|KDM5B_MOUSE	Q80Y84	Kdm5b	Lysine-specific demethylase 5B	4566.92	14.5749	6133		175555	43	38	537552704							+					+
sp|Q5NCY0|KDM6B_MOUSE	Q5NCY0	Kdm6b	Lysine-specific demethylase 6B	901.323	2.87649	8391		176355	11	10	106574312							+					+
sp|Q80U59|K0232_MOUSE	Q80U59	Kiaa0232	Uncharacterized protein KIAA0232	166.457	0.531232	9288		154778	3	3	17274126												+
sp|Q8BRH4|KMT2C_MOUSE	Q8BRH4	Kmt2c	Histone-lysine N-methyltransferase 2C	1177.52	3.75795	8123		540187	9	8	426478912												+
sp|P70662|LDB1_MOUSE	P70662	Ldb1	LIM domain-binding protein 1	10063.2	32.1157	4660		46503	17	15	313761952												+
sp|Q8C031|LRC4C_MOUSE	Q8C031	Lrrc4c	Leucine-rich repeat-containing protein 4C	20812.7	66.4217	3449		71992	27	21	1004607616												+
sp|Q9QYR6|MAP1A_MOUSE	Q9QYR6	Map1a	Microtubule-associated protein 1A	133209	425.123	1301		300140	483	446	26806532096												+
sp|Q6JPI3|MD13L_MOUSE	Q6JPI3	Med13l	Mediator of RNA polymerase II transcription subunit 13-like	1187.64	3.79025	8110		241758	15	13	192508976												+
sp|P97500|MYT1L_MOUSE	P97500	Myt1l	Myelin transcription factor 1-like protein	1004.98	3.20731	8279		132945	19	15	89580816												+
sp|Q7TSZ8|NACC1_MOUSE	Q7TSZ8	Nacc1	Nucleus accumbens-associated protein 1	9887.55	31.5552	4695		56537	23	20	374805312												+
sp|P70365|NCOA1_MOUSE	P70365	Ncoa1	Nuclear receptor coactivator 1	1178.31	3.76048	8119		157016	30	30	124047968												+
sp|P0DI97|NRX1B_MOUSE	P0DI97	Nrxn1	Neurexin-1-beta	83346	265.991	1733		50223	72	4	2806544384												+
sp|Q9CS84|NRX1A_MOUSE	Q9CS84	Nrxn1	Neurexin-1	44391.7	141.672	2448		166169	239	151	4945792512												+
sp|Q99LX0|PARK7_MOUSE	Q99LX0	Park7	Parkinson disease protein 7 homolog	1.53864e+06	4910.41	217		20021	137	137	20654098432						+			+
sp|Q99P88|NU155_MOUSE	Q99P88	Nup155	Nuclear pore complex protein Nup155	9755.11	31.1325	4721		155118	111	109	1014562432												+
sp|Q9D2M8|UB2V2_MOUSE	Q9D2M8	Ube2v2	Ubiquitin-conjugating enzyme E2 variant 2	1.44902e+06	4624.4	231		16367	172	60	15901085696									+
sp|Q9CZY3|UB2V1_MOUSE	Q9CZY3	Ube2v1	Ubiquitin-conjugating enzyme E2 variant 1	1.40362e+06	4479.52	234		16355	149	37	15391642624									+
sp|P68037|UB2L3_MOUSE	P68037	Ube2l3	Ubiquitin-conjugating enzyme E2 L3	951994	3038.2	324		17862	51	50	11401154560									+
sp|Q8BZH4|POGZ_MOUSE	Q8BZH4	Pogz	Pogo transposable element with ZNF domain	3980.7	12.704	6372		154910	69	69	413450496												+
sp|Q6R891|NEB2_MOUSE	Q6R891	Ppp1r9b	Neurabin-2	47348.9	151.11	2358		89520	99	98	2841936896												+
sp|Q9DBJ1|PGAM1_MOUSE	Q9DBJ1	Pgam1	Phosphoglycerate mutase 1	1.79863e+06	5740.17	196		28832	411	233	34769797120				+			+
sp|E9PYL2|PRR12_MOUSE	E9PYL2	Prr12	Proline-rich protein 12	895.111	2.85666	8400		211876	18	16	127157808												+
sp|Q76MZ3|2AAA_MOUSE	Q76MZ3	Ppp2r1a	Serine/threonine-protein phosphatase 2A 65 kDa regulatory subunit A alpha isoform	854035	2725.57	356		65323	508	391	37404721152				+
sp|Q6PHZ2|KCC2D_MOUSE	Q6PHZ2	Camk2d	Calcium/calmodulin-dependent protein kinase type II subunit delta	3.18517e+06	10165.2	124		56369	335	136	120380997632			+
sp|Q61818|RAI1_MOUSE	Q61818	Rai1	Retinoic acid-induced protein 1	953.835	3.04407	8332		201571	18	16	128909712												+
sp|P48381|RFX3_MOUSE	P48381	Rfx3	Transcription factor RFX3	9163.01	29.2429	4842		83512	31	23	513064192												+
sp|Q60611|SATB1_MOUSE	Q60611	Satb1	DNA-binding protein SATB1	4034.29	12.8751	6348		85880	16	11	232296928												+
sp|A2APX8|SCN1A_MOUSE	A2APX8	Scn1a	Sodium channel protein type 1 subunit alpha	6678.89	21.315	5454		228800	71	8	1024577280							+					+
sp|B1AWN6|SCN2A_MOUSE	B1AWN6	Scn2a	Sodium channel protein type 2 subunit alpha	16901.3	53.9389	3791		227945	160	76	2583060736							+					+
sp|Q80Z38|SHAN2_MOUSE	Q80Z38	Shank2	SH3 and multiple ankyrin repeat domains protein 2	17648.9	56.3249	3729		158969	154	151	1881115136												+
sp|Q4ACU6|SHAN3_MOUSE	Q4ACU6	Shank3	SH3 and multiple ankyrin repeat domains protein 3	8654.04	27.6186	4938		185397	114	113	1075736960												+
sp|Q60520|SIN3A_MOUSE	Q60520	Sin3a	Paired amphipathic helix protein Sin3a	4017.06	12.8201	6355		145088	64	62	390772608												+
sp|Q60698|SKI_MOUSE	Q60698	Ski	Ski oncogene	529.261	1.68909	8839		80119	8	8	28430880												+
sp|P31648|SC6A1_MOUSE	P31648	Slc6a1	Sodium- and chloride-dependent GABA transporter 1	108232	345.412	1471		67001	88	88	4862066688							+					+
sp|Q6PDG5|SMRC2_MOUSE	Q6PDG5	Smarcc2	SWI/SNF complex subunit SMARCC2	23633.2	75.4232	3279		132604	105	74	2101184896												+
sp|Q9QYY8|SPAST_MOUSE	Q9QYY8	Spast	Spastin	18845.4	60.1432	3609		66456	53	51	839698880												+
sp|O08599|STXB1_MOUSE	O08599	Stxbp1	Syntaxin-binding protein 1	1.54444e+06	4928.92	216		67569	898	857	69968396288												+
sp|F6SEU4|SYGP1_MOUSE	F6SEU4	Syngap1	Ras/Rap GTPase-activating protein SynGAP	31891.9	101.78	2870		148238	259	244	3169742336												+
sp|P28652|KCC2B_MOUSE	P28652	Camk2b	Calcium/calmodulin-dependent protein kinase type II subunit beta	2.9696e+06	9477.2	138		60461	514	236	120380997632			+
sp|Q9D1C1|UBE2C_MOUSE	Q9D1C1	Ube2c	Ubiquitin-conjugating enzyme E2 C	786140	2508.89	379		19606	24	3	10334113792									+
sp|Q64336|TBR1_MOUSE	Q64336	Tbr1	T-box brain protein 1	3050.59	9.73568	6846		73940	30	29	151233536												+
sp|Q9EPQ8|TCF20_MOUSE	Q9EPQ8	Tcf20	Transcription factor 20	2531.84	8.08014	7118		215683	56	54	366131840												+
sp|Q60722|ITF2_MOUSE	Q60722	Tcf4	Transcription factor 4	4028.91	12.8579	6353		71625	14	12	193480144												+
sp|Q923T9|KCC2G_MOUSE	Q923T9	Camk2g	Calcium/calmodulin-dependent protein kinase type II subunit gamma	2.61615e+06	8349.2	150		59607	293	69	104555003904			+
sp|Q8BH24|TM9S4_MOUSE	Q8BH24	Tm9sf4	Transmembrane 9 superfamily member 4	45951.3	146.649	2402		74693	45	45	2301240320												+
sp|Q7TQI3|OTUB1_MOUSE	Q7TQI3	Otub1	Ubiquitin thioesterase OTUB1	785370	2506.43	380		31270	230	230	16465936384									+	+
sp|P61957|SUMO2_MOUSE	P61957	Sumo2	Small ubiquitin-related modifier 2	737976	2355.18	399		10871	12	7	5378931200									+
sp|P68040|RACK1_MOUSE	P68040	Rack1	Receptor of activated protein C kinase 1	669805	2137.62	423		35077	254	240	15752700928									+
sp|P62862|RS30_MOUSE	P62862	Fau	40S ribosomal protein S30	664432	2120.47	428		6648	34	34	2961597952									+
sp|Q924H7|WAC_MOUSE	Q924H7	Wac	WW domain-containing adapter protein with coiled-coil	2940.85	9.38544	6895		70680	15	15	139364960												+
sp|P41234|ABCA2_MOUSE	P41234	Abca2	ATP-binding cassette sub-family A member 2	9846.54	31.4243	4699		270509	63	48	1785869440							+	+
sp|Q8R420|ABCA3_MOUSE	Q8R420	Abca3	ATP-binding cassette sub-family A member 3	5272.67	16.8272	5882		191971	74	65	678657920							+	+
sp|Q8K448|ABCA5_MOUSE	Q8K448	Abca5	ATP-binding cassette sub-family A member 5	1813.58	5.78788	7595		185895	45	44	226042176							+	+
sp|Q9JJ59|ABCB9_MOUSE	Q9JJ59	Abcb9	ATP-binding cassette sub-family B member 9	4874.02	15.555	6031		83963	28	27	274384704							+	+
sp|Q8R4P9|MRP7_MOUSE	Q8R4P9	Abcc10	ATP-binding cassette sub-family C member 10	231.381	0.738432	9208		163735	10	9	25401216							+	+
sp|P48410|ABCD1_MOUSE	P48410	Abcd1	ATP-binding cassette sub-family D member 1	3601.21	11.4929	6529		81859	19	19	197651136						+	+	+
sp|O89016|ABCD4_MOUSE	O89016	Abcd4	Lysosomal cobalamin transporter ABCD4	1850.33	5.90514	7572		68583	9	9	85084296							+	+
sp|Q8R2Y0|ABHD6_MOUSE	Q8R2Y0	Abhd6	Monoacylglycerol lipase ABHD6	110402	352.337	1454		38205	113	113	2828010496							+	+
sp|P09470|ACE_MOUSE	P09470	Ace	Angiotensin-converting enzyme	617.868	1.97187	8732		150918	10	10	62520328							+	+
sp|O70250|PGAM2_MOUSE	O70250	Pgam2	Phosphoglycerate mutase 2	802372	2560.69	371		28827	190	12	15508134912				+			+
sp|P03958|ADA_MOUSE	P03958	Ada	Adenosine deaminase	10283.1	32.8177	4629		39992	29	29	275729824							+	+
sp|Q64191|ASPG_MOUSE	Q64191	Aga	N(4)-(beta-N-acetylglucosaminyl)-L-asparaginase	15179.3	48.4433	3969		37022	16	16	376787008					+		+	+
sp|Q91Y97|ALDOB_MOUSE	Q91Y97	Aldob	Fructose-bisphosphate aldolase B	146136	466.38	1223		39507	43	5	3870938624							+	+
sp|Q9Z172|SUMO3_MOUSE	Q9Z172	Sumo3	Small ubiquitin-related modifier 3	622955	1988.1	462		12430	7	2	5191734784									+
sp|Q3UMR0|ANR27_MOUSE	Q3UMR0	Ankrd27	Ankyrin repeat domain-containing protein 27	1064.41	3.39697	8224		116809	18	18	83362352								+
sp|P10107|ANXA1_MOUSE	P10107	Anxa1	Annexin A1	4526.75	14.4467	6156		38734	8	5	117561008								+
sp|P97384|ANX11_MOUSE	P97384	Anxa11	Annexin A11	9924.25	31.6723	4684		54079	30	25	359841184								+
sp|P07356|ANXA2_MOUSE	P07356	Anxa2	Annexin A2	19060.7	60.8303	3589		38676	86	86	494269440								+
sp|P14824|ANXA6_MOUSE	P14824	Anxa6	Annexin A6	113501	362.229	1432		75885	213	206	5774867456								+
sp|O35643|AP1B1_MOUSE	O35643	Ap1b1	AP-1 complex subunit beta-1	343478	1096.18	736		103935	421	145	23935639552								+
sp|P22892|AP1G1_MOUSE	P22892	Ap1g1	AP-1 complex subunit gamma-1	58833.3	187.761	2095		91350	181	175	3603432960								+
sp|P35585|AP1M1_MOUSE	P35585	Ap1m1	AP-1 complex subunit mu-1	160894	513.479	1154		48543	90	90	5236631552								+
sp|P61967|AP1S1_MOUSE	P61967	Ap1s1	AP-1 complex subunit sigma-1A	172228	549.648	1103		18733	44	22	2163190528								+
sp|Q9DB50|AP1S2_MOUSE	Q9DB50	Ap1s2	AP-1 complex subunit sigma-2	67790.5	216.347	1947		18929	32	10	860361472								+
sp|Q9Z1T1|AP3B1_MOUSE	Q9Z1T1	Ap3b1	AP-3 complex subunit beta-1	33721.3	107.618	2795		122740	108	69	2775080192								+
sp|Q9JME5|AP3B2_MOUSE	Q9JME5	Ap3b2	AP-3 complex subunit beta-2	87123.2	278.045	1687		119193	307	265	6962558976								+
sp|O54774|AP3D1_MOUSE	O54774	Ap3d1	AP-3 complex subunit delta-1	71224.7	227.307	1897		135081	286	286	6450736640								+
sp|Q9JKC8|AP3M1_MOUSE	Q9JKC8	Ap3m1	AP-3 complex subunit mu-1	171892	548.576	1107		46936	76	58	5409354240								+
sp|Q8R2R9|AP3M2_MOUSE	Q8R2R9	Ap3m2	AP-3 complex subunit mu-2	203999	651.043	997		46916	138	120	6417014272								+
sp|Q9DCR2|AP3S1_MOUSE	Q9DCR2	Ap3s1	AP-3 complex subunit sigma-1	151626	483.898	1196		21732	46	46	2209308928								+
sp|Q8BSZ2|AP3S2_MOUSE	Q8BSZ2	Ap3s2	AP-3 complex subunit sigma-2	58063.7	185.305	2115		22017	24	24	857130752								+
sp|Q9WV76|AP4B1_MOUSE	Q9WV76	Ap4b1	AP-4 complex subunit beta-1	2616.68	8.35088	7067		82976	32	28	145575168								+
sp|Q80V94|AP4E1_MOUSE	Q80V94	Ap4e1	AP-4 complex subunit epsilon-1	1100.4	3.51182	8193		124845	27	27	92109792								+
sp|Q9JKC7|AP4M1_MOUSE	Q9JKC7	Ap4m1	AP-4 complex subunit mu-1	5546.59	17.7014	5786		49509	22	22	184117408								+
sp|Q9WVL1|AP4S1_MOUSE	Q9WVL1	Ap4s1	AP-4 complex subunit sigma-1	8630.12	27.5422	4941		16818	6	6	97314040								+
sp|Q3TAP4|AP5B1_MOUSE	Q3TAP4	Ap5b1	AP-5 complex subunit beta-1	1575.47	5.02796	7795		94679	15	15	100011056								+
sp|Q8BJ63|AP5M1_MOUSE	Q8BJ63	Ap5m1	AP-5 complex subunit mu-1	2541.59	8.11126	7111		54337	8	8	92594736								+
sp|Q9D742|AP5S1_MOUSE	Q9D742	Ap5s1	AP-5 complex subunit sigma-1	9630.29	30.7342	4746		18806	4	4	121428368								+
sp|Q3U829|AP5Z1_MOUSE	Q3U829	Ap5z1	AP-5 complex subunit zeta-1	1831.28	5.84434	7587		89407	27	26	109776560								+
sp|P84078|ARF1_MOUSE	P84078	Arf1	ADP-ribosylation factor 1	3.35609e+06	10710.6	111		20697	433	4	46572068864								+
sp|Q8VEH3|ARL8A_MOUSE	Q8VEH3	Arl8a	ADP-ribosylation factor-like protein 8A	1.59212e+06	5081.09	213		21390	211	69	22833369088								+
sp|Q9CQW2|ARL8B_MOUSE	Q9CQW2	Arl8b	ADP-ribosylation factor-like protein 8B	1.61278e+06	5147.04	211		21539	183	41	23290882048								+
sp|Q8BWG8|ARRB1_MOUSE	Q8BWG8	Arrb1	Beta-arrestin-1	113296	361.572	1433		46973	69	66	3568171264								+
sp|Q7TPQ9|ARRD3_MOUSE	Q7TPQ9	Arrdc3	Arrestin domain-containing protein 3	442.112	1.41096	8941		46275	3	3	13717136								+
sp|P50428|ARSA_MOUSE	P50428	Arsa	Arylsulfatase A	28140	89.8061	3035		53748	50	50	1014075968					+		+	+						+
sp|P50429|ARSB_MOUSE	P50429	Arsb	Arylsulfatase B	53440.2	170.549	2204		59647	45	45	2137180032					+		+	+
sp|Q3TYD4|ARSG_MOUSE	Q3TYD4	Arsg	Arylsulfatase G	383.58	1.22416	9023		57434	6	6	14771003							+	+
sp|Q9WV54|ASAH1_MOUSE	Q9WV54	Asah1	Acid ceramidase	48455.7	154.642	2319		44670	57	57	1451260672					+		+	+
sp|P16460|ASSY_MOUSE	P16460	Ass1	Argininosuccinate synthase	19746.2	63.0182	3527		46584	36	36	616744128							+	+
sp|P98197|AT11A_MOUSE	P98197	Atp11a	Probable phospholipid-transporting ATPase IH	1889.95	6.03161	7535		135502	25	19	171704384							+	+
sp|Q9QZW0|AT11C_MOUSE	Q9QZW0	Atp11c	Phospholipid-transporting ATPase 11C	1862.87	5.94516	7561		129240	27	21	161422048							+	+
sp|Q9CTG6|AT132_MOUSE	Q9CTG6	Atp13a2	Polyamine-transporting ATPase 13A2	1777.33	5.67219	7627		126443	22	21	150677344							+	+						+
sp|Q9R1Q9|VAS1_MOUSE	Q9R1Q9	Atp6ap1	V-type proton ATPase subunit S1	160997	513.806	1152		51008	35	35	5506048000							+	+
sp|Q9CYN9|RENR_MOUSE	Q9CYN9	Atp6ap2	Renin receptor	87964.5	280.731	1674		39092	52	52	2305579264							+	+
sp|Q9Z1G4|VPP1_MOUSE	Q9Z1G4	Atp6v0a1	V-type proton ATPase 116 kDa subunit a1	350131	1117.41	725		96467	341	330	22646151168							+	+
sp|P15920|VPP2_MOUSE	P15920	Atp6v0a2	V-type proton ATPase 116 kDa subunit a2	16371.4	52.2477	3842		98145	38	28	1077302528							+	+
sp|P63082|VATL_MOUSE	P63082	Atp6v0c	V-type proton ATPase 16 kDa proteolipid subunit	696948	2224.24	411		15808	128	128	7386888704							+	+
sp|P51863|VA0D1_MOUSE	P51863	Atp6v0d1	V-type proton ATPase subunit d 1	662746	2115.09	431		40301	124	124	17908021248							+	+
sp|P50516|VATA_MOUSE	P50516	Atp6v1a	V-type proton ATPase catalytic subunit A	1.21258e+06	3869.83	259		68326	893	893	55549464576							+	+
sp|P62814|VATB2_MOUSE	P62814	Atp6v1b2	V-type proton ATPase subunit B, brain isoform	1.12508e+06	3590.59	279		56551	591	591	42658758656							+	+
sp|Q9Z1G3|VATC1_MOUSE	Q9Z1G3	Atp6v1c1	V-type proton ATPase subunit C 1	469958	1499.83	590		43888	126	125	13828944896							+	+
sp|P57746|VATD_MOUSE	P57746	Atp6v1d	V-type proton ATPase subunit D	619324	1976.52	464		28369	139	137	11780036608							+	+
sp|P50518|VATE1_MOUSE	P50518	Atp6v1e1	V-type proton ATPase subunit E 1	1.38499e+06	4420.06	237		26157	299	299	24289511424							+	+
sp|Q9D1K2|VATF_MOUSE	Q9D1K2	Atp6v1f	V-type proton ATPase subunit F	386252	1232.69	679		13370	55	55	3462471936							+	+
sp|Q9CR51|VATG1_MOUSE	Q9CR51	Atp6v1g1	V-type proton ATPase subunit G 1	484039	1544.76	571		13724	19	19	4453952512							+	+
sp|Q8BVE3|VATH_MOUSE	Q8BVE3	Atp6v1h	V-type proton ATPase subunit H	366814	1170.65	705		55855	279	279	13737006080							+	+
sp|Q6PGD0|ARAID_MOUSE	Q6PGD0	Atraid	All-trans retinoic acid-induced differentiation factor	15828.5	50.5152	3902		23858	4	4	253196928								+
sp|P56818|BACE1_MOUSE	P56818	Bace1	Beta-secretase 1	17800	56.8069	3707		55748	20	20	665323648								+
sp|Q9Z0H7|BCL10_MOUSE	Q9Z0H7	Bcl10	B-cell lymphoma/leukemia 10	4120.1	13.1489	6310		25948	9	9	71679696								+
sp|O55102|BL1S1_MOUSE	O55102	Bloc1s1	Biogenesis of lysosome-related organelles complex 1 subunit 1	9010.38	28.7558	4875		14281	9	9	86275248						+		+
sp|Q9CWG9|BL1S2_MOUSE	Q9CWG9	Bloc1s2	Biogenesis of lysosome-related organelles complex 1 subunit 2	15278.2	48.7588	3957		16300	6	6	166971760								+
sp|Q9D920|BORC5_MOUSE	Q9D920	Borcs5	BLOC-1-related complex subunit 5	28225.8	90.0799	3028		22120	17	17	418615584								+
sp|Q9D6W8|BORC6_MOUSE	Q9D6W8	Borcs6	BLOC-1-related complex subunit 6	7883.49	25.1594	5114		38011	24	24	200914912								+
sp|Q9CRC6|BORC7_MOUSE	Q9CRC6	Borcs7	BLOC-1-related complex subunit 7	48706.5	155.442	2315		11546	9	9	377053472								+
sp|Q9D6Y4|BORC8_MOUSE	Q9D6Y4	Borcs8	BLOC-1-related complex subunit 8	10451.3	33.3543	4602		13565	3	3	95054744								+
sp|P28662|BRI3_MOUSE	P28662	Bri3	Brain protein I3	8774.67	28.0035	4917		13643	2	2	80264832								+
sp|Q9R1W5|CALRL_MOUSE	Q9R1W5	Calcrl	Calcitonin gene-related peptide type 1 receptor	139.815	0.446206	9318		53265	3	3	4993206								+
sp|O35350|CAN1_MOUSE	O35350	Capn1	Calpain-1 catalytic subunit	4234.81	13.515	6260		82106	32	31	233127552								+
sp|O08529|CAN2_MOUSE	O08529	Capn2	Calpain-2 catalytic subunit	66685.4	212.82	1964		79872	105	105	3571162624								+
sp|P24270|CATA_MOUSE	P24270	Cat	Catalase	130688	417.078	1318		59795	140	88	5239435776						+	+	+
sp|P04040|CATA_HUMAN	P04040	CAT	Catalase	115564	368.811	1417		59756	72	20	4630077952						+	+	+
sp|Q8VE99|CC115_MOUSE	Q8VE99	Ccdc115	Coiled-coil domain-containing protein 115	27884.8	88.9917	3049		19743	12	12	369117856								+
sp|Q8C1Y8|CCZ1_MOUSE	Q8C1Y8	Ccz1	Vacuolar fusion protein CCZ1 homolog	14017.1	44.7343	4087		55505	45	45	521645216								+
sp|P41731|CD63_MOUSE	P41731	Cd63	CD63 antigen	37510.9	119.712	2655		25767	6	5	648045696								+
sp|P31996|CD68_MOUSE	P31996	Cd68	Macrosialin	1018.23	3.24959	8269		34818	3	3	23770312								+
sp|Q9DB75|CDIP1_MOUSE	Q9DB75	Cdip1	Cell death-inducing p53-target protein 1	51696	164.983	2242		21835	7	7	756822848								+
sp|Q922Q9|CHID1_MOUSE	Q922Q9	Chid1	Chitinase domain-containing protein 1	35959.5	114.761	2710		44906	43	43	1082685440							+	+
sp|Q8BJF9|CHM2B_MOUSE	Q8BJF9	Chmp2b	Charged multivesicular body protein 2b	34143.4	108.965	2781		23935	22	21	547929792								+
sp|P51791|CLCN3_MOUSE	P51791	Clcn3	H(+)/Cl(-) exchange transporter 3	14509.9	46.3068	4035		90812	51	43	883467904							+	+
sp|Q61418|CLCN4_MOUSE	Q61418	Clcn4	H(+)/Cl(-) exchange transporter 4	18366.1	58.6137	3663		83733	40	29	1031094848							+	+
sp|Q9WVD4|CLCN5_MOUSE	Q9WVD4	Clcn5	H(+)/Cl(-) exchange transporter 5	9471.99	30.229	4777		90706	20	6	576052288							+	+
sp|O35454|CLCN6_MOUSE	O35454	Clcn6	Chloride transport protein 6	22586.3	72.0819	3339		96980	90	88	1468625152							+	+
sp|O70496|CLCN7_MOUSE	O70496	Clcn7	H(+)/Cl(-) exchange transporter 7	4181.5	13.3449	6280		88713	38	37	248716112							+	+
sp|Q80U30|CL16A_MOUSE	Q80U30	Clec16a	Protein CLEC16A	31155.8	99.4307	2900		116232	30	29	2427999744								+
sp|Q61124|CLN3_MOUSE	Q61124	Cln3	Battenin	494.103	1.57688	8884		47657	3	3	15788059								+
sp|Q3UMW8|CLN5_MOUSE	Q3UMW8	Cln5	Ceroid-lipofuscinosis neuronal protein 5 homolog	7038.25	22.4619	5342		39329	10	10	185593120								+
sp|O08585|CLCA_MOUSE	O08585	Clta	Clathrin light chain A	487878	1557.02	567		25604	52	45	8375358464								+
sp|Q6IRU5|CLCB_MOUSE	Q6IRU5	Cltb	Clathrin light chain B	813955	2597.66	366		25172	43	30	13737334784								+
sp|Q68FD5|CLH1_MOUSE	Q68FD5	Cltc	Clathrin heavy chain 1	522452	1667.36	532		191557	1820	1820	67101032448								+
sp|Q9WVJ3|CBPQ_MOUSE	Q9WVJ3	Cpq	Carboxypeptidase Q	4469.54	14.2641	6178		51813	7	7	155269408								+
sp|O88668|CREG1_MOUSE	O88668	Creg1	Protein CREG1	36387.2	116.126	2698		24452	10	10	596551424								+
sp|Q60571|CRHBP_MOUSE	Q60571	Crhbp	Corticotropin-releasing factor-binding protein	1252.99	3.99881	8052		36048	4	4	30284080								+
sp|P21460|CYTC_MOUSE	P21460	Cst3	Cystatin-C	102562	327.317	1514		15531	17	17	1067998784								+
sp|Q8R242|DIAC_MOUSE	Q8R242	Ctbs	Di-N-acetylchitobiase	10268.2	32.77	4634		41295	16	16	284299648							+	+
sp|P16675|PPGB_MOUSE	P16675	Ctsa	Lysosomal protective protein	33796.2	107.857	2789		53844	51	51	1220084992					+			+
sp|P97821|CATC_MOUSE	P97821	Ctsc	Dipeptidyl peptidase 1	9906.66	31.6162	4689		52376	6	6	347891872								+
sp|P18242|CATD_MOUSE	P18242	Ctsd	Cathepsin D	431641	1377.54	646		44954	135	120	13009952768								+
sp|P07339|CATD_HUMAN	P07339	CTSD	Cathepsin D	83905.8	267.777	1717		44552	23	8	2506360832								+
sp|Q9R013|CATF_MOUSE	Q9R013	Ctsf	Cathepsin F	10551.6	33.6744	4577		51661	13	13	365481600								+
sp|P06797|CATL1_MOUSE	P06797	Ctsl	Procathepsin L	20132.5	64.2509	3497		37547	21	21	506823424								+
sp|Q8BM88|CATO_MOUSE	Q8BM88	Ctso	Cathepsin O	3041.15	9.70553	6851		34723	6	6	70800960								+
sp|Q9WUU7|CATZ_MOUSE	Q9WUU7	Ctsz	Cathepsin Z	7564.06	24.14	5198		33996	9	9	172412000								+
sp|Q925G2|CYBR1_MOUSE	Q925G2	Cybrd1	Cytochrome b reductase 1	381.725	1.21824	9025		31844	3	3	8.1501e+06							+	+
sp|Q91WC9|DGLB_MOUSE	Q91WC9	Daglb	Diacylglycerol lipase-beta	4622.44	14.7521	6109		73905	13	13	229049504							+	+
sp|P61460|DEPD5_MOUSE	P61460	Depdc5	GATOR complex protein DEPDC5	1607.31	5.12959	7764		180379	39	39	194388864								+
sp|P60904|DNJC5_MOUSE	P60904	Dnajc5	DnaJ homolog subfamily C member 5	837504	2672.82	359		22101	114	113	12410331136								+
sp|P63328|PP2BA_MOUSE	P63328	Ppp3ca	Serine/threonine-protein phosphatase 2B catalytic subunit alpha isoform	760021	2425.53	393		58644	295	172	29883645952				+
sp|P56542|DNS2A_MOUSE	P56542	Dnase2	Deoxyribonuclease-2-alpha	3199.24	10.2101	6771		38811	5	5	83250264								+
sp|P39054|DYN2_MOUSE	P39054	Dnm2	Dynamin-2	459784	1467.36	606		98145	304	74	30255624192								+
sp|Q9ET22|DPP2_MOUSE	Q9ET22	Dpp7	Dipeptidyl peptidase 2	8528	27.2163	4961		56254	11	11	321651232								+
sp|Q8R1Q8|DC1L1_MOUSE	Q8R1Q8	Dync1li1	Cytoplasmic dynein 1 light intermediate chain 1	353576	1128.4	720		56614	217	205	13421185024								+
sp|Q6PDL0|DC1L2_MOUSE	Q6PDL0	Dync1li2	Cytoplasmic dynein 1 light intermediate chain 2	147450	470.573	1218		54218	100	85	5360098304								+
sp|Q4PZA2|ECE1_MOUSE	Q4PZA2	Ece1	Endothelin-converting enzyme 1	4155.4	13.2616	6297		87073	24	24	242594720								+
sp|A2AFS3|ELAP1_MOUSE	A2AFS3	Elapor1	Endosome/lysosome-associated apoptosis and autophagy regulator 1	3697.97	11.8017	6478		110682	22	22	274425600								+
sp|P06802|ENPP1_MOUSE	P06802	Enpp1	Ectonucleotide pyrophosphatase/phosphodiesterase family member 1	368.068	1.17466	9043		103176	6	6	25461946							+	+
sp|Q9DBT4|ENTP4_MOUSE	Q9DBT4	Entpd4	Ectonucleoside triphosphate diphosphohydrolase 4	3065.52	9.78332	6839		69746	16	15	143353424							+	+
sp|Q99M71|EPDR1_MOUSE	Q99M71	Epdr1	Mammalian ependymin-related protein 1	139672	445.749	1260		25485	28	28	2386589696								+
sp|Q80TA9|EPG5_MOUSE	Q80TA9	Epg5	Ectopic P granules protein 5 homolog	1285.26	4.10178	8028		290801	73	72	250593744								+
sp|Q91WM6|EVA1A_MOUSE	Q91WM6	Eva1a	Protein eva-1 homolog A	4772.8	15.2319	6067		17810	2	0	56993044								+
sp|P05132|KAPCA_MOUSE	P05132	Prkaca	cAMP-dependent protein kinase catalytic subunit alpha	1.07163e+06	3420.02	294		40571	199	68	29150535680			+			+
sp|Q8QZS3|FLCN_MOUSE	Q8QZS3	Flcn	Folliculin	1914.69	6.11054	7516		64327	11	11	82580072								+
sp|O08917|FLOT1_MOUSE	O08917	Flot1	Flotillin-1	105778	337.582	1485		47513	155	155	3369720320								+
sp|Q60634|FLOT2_MOUSE	Q60634	Flot2	Flotillin-2	136614	435.989	1281		47038	137	137	4308509696								+
sp|Q80TY0|FNBP1_MOUSE	Q80TY0	Fnbp1	Formin-binding protein 1	11111.2	35.4603	4482		71344	30	30	531498304								+
sp|Q68FD7|FNIP1_MOUSE	Q68FD7	Fnip1	Folliculin-interacting protein 1	420.441	1.3418	8974		130126	11	11	36682032								+
sp|P09528|FRIH_MOUSE	P09528	Fth1	Ferritin heavy chain	201627	643.474	999		21067	30	29	2847973120						+	+	+
sp|P29391|FRIL1_MOUSE	P29391	Ftl1	Ferritin light chain 1	510550	1629.37	549		20802	64	64	7120784384								+
sp|Q99LJ1|FUCO_MOUSE	Q99LJ1	Fuca1	Tissue alpha-L-fucosidase	5193.03	16.5731	5909		52281	7	7	182032544							+	+
sp|Q99KR8|FUCO2_MOUSE	Q99KR8	Fuca2	Plasma alpha-L-fucosidase	3680.18	11.7449	6489		53645	16	16	132367864							+	+
sp|Q8VDC1|FYCO1_MOUSE	Q8VDC1	Fyco1	FYVE and coiled-coil domain-containing protein 1	300.717	0.95971	9121		162336	10	10	32730844								+
sp|P70699|LYAG_MOUSE	P70699	Gaa	Lysosomal alpha-glucosidase	27501.5	87.7685	3076		106248	67	67	1959123968					+		+	+
sp|Q9DCD6|GBRAP_MOUSE	Q9DCD6	Gabarap	Gamma-aminobutyric acid receptor-associated protein	445900	1423.05	625		13918	17	4	4161010944								+
sp|P54818|GALC_MOUSE	P54818	Galc	Galactocerebrosidase	7152.59	22.8268	5296		77256	16	16	370493216					+		+	+
sp|Q571E4|GALNS_MOUSE	Q571E4	Galns	N-acetylgalactosamine-6-sulfatase	6474.19	20.6618	5516		57673	14	14	250346976					+		+	+
sp|P17439|GLCM_MOUSE	P17439	Gba	Lysosomal acid glucosylceramidase	48017.7	153.244	2340		57622	75	75	1855127680					+		+	+						+
sp|Q9DBL2|GDAP2_MOUSE	Q9DBL2	Gdap2	Ganglioside-induced differentiation-associated protein 2	9800.65	31.2779	4711		56269	25	25	369750464								+
sp|P51965|UB2E1_HUMAN	P51965	UBE2E1	Ubiquitin-conjugating enzyme E2 E1	559308	1784.98	501		21404	17	2	8026582528									+
sp|Q91W82|UB2E2_MOUSE	Q91W82	Ube2e2	Ubiquitin-conjugating enzyme E2 E2	550949	1758.3	506		22241	17	1	8215802368									+
sp|P52483|UB2E3_MOUSE	P52483	Ube2e3	Ubiquitin-conjugating enzyme E2 E3	534790	1706.73	514		22913	19	4	8215802368									+
sp|Q9Z0L8|GGH_MOUSE	Q9Z0L8	Ggh	Gamma-glutamyl hydrolase	37770.3	120.54	2646		35470	19	19	898247552							+	+
sp|P23242|CXA1_MOUSE	P23242	Gja1	Gap junction alpha-1 protein	17862.4	57.0063	3700		43004	33	32	515032192								+
sp|P51569|AGAL_MOUSE	P51569	Gla	Alpha-galactosidase A	25321.9	80.8124	3188		47643	25	25	808871424					+		+	+
sp|P23780|BGAL_MOUSE	P23780	Glb1	Beta-galactosidase	26630.7	84.9893	3121		73121	55	53	1305596672					+		+	+
sp|Q9JHJ3|GLMP_MOUSE	Q9JHJ3	Glmp	Glycosylated lysosomal membrane protein	7870.17	25.1169	5117		43804	14	13	231143840								+
sp|Q60648|SAP3_MOUSE	Q60648	Gm2a	Ganglioside GM2 activator	395509	1262.23	674		20824	26	26	5522104320					+		+	+
sp|P21278|GNA11_MOUSE	P21278	Gna11	Guanine nucleotide-binding protein subunit alpha-11	591317	1887.13	479		42024	193	102	16661032960								+
sp|P08752|GNAI2_MOUSE	P08752	Gnai2	Guanine nucleotide-binding protein G(i) subunit alpha-2	3.34994e+06	10691	112		40489	562	109	90940817408								+
sp|Q9DC51|GNAI3_MOUSE	Q9DC51	Gnai3	Guanine nucleotide-binding protein G(i) subunit alpha-3	3.24156e+06	10345.1	120		40538	469	26	88104960000								+
sp|P21279|GNAQ_MOUSE	P21279	Gnaq	Guanine nucleotide-binding protein G(q) subunit alpha	632489	2018.53	458		42158	183	72	17877942272								+
sp|P62874|GBB1_MOUSE	P62874	Gnb1	Guanine nucleotide-binding protein G(I)/G(S)/G(T) subunit beta-1	3.24876e+06	10368.1	118		37377	638	224	81415348224								+
sp|Q01853|TERA_MOUSE	Q01853	Vcp	Transitional endoplasmic reticulum ATPase	531973	1697.74	519		89322	980	947	31859038208									+
sp|P29387|GBB4_MOUSE	P29387	Gnb4	Guanine nucleotide-binding protein subunit beta-4	2.61092e+06	8332.52	151		37379	262	62	65434451968								+
sp|Q69ZN6|GNPTA_MOUSE	Q69ZN6	Gnptab	N-acetylglucosamine-1-phosphotransferase subunits alpha/beta	1938.73	6.18728	7494		140984	16	15	183261920							+	+
sp|Q6S5C2|GNPTG_MOUSE	Q6S5C2	Gnptg	N-acetylglucosamine-1-phosphotransferase subunit gamma	4079.78	13.0202	6324		34169	6	6	93466000							+	+
sp|Q8BFR4|GNS_MOUSE	Q8BFR4	Gns	N-acetylglucosamine-6-sulfatase	69391.1	221.455	1925		61175	74	71	2846180864							+	+
sp|P05201|AATC_MOUSE	P05201	Got1	Aspartate aminotransferase, cytoplasmic	659892	2105.98	436		46248	261	261	20462110720							+	+
sp|Q8CFZ4|GPC3_MOUSE	Q8CFZ4	Gpc3	Glypican-3	5440.9	17.3641	5824		65332	21	18	238331552								+
sp|Q80ZU9|G137A_MOUSE	Q80ZU9	Gpr137	Integral membrane protein GPR137	185.366	0.591578	9270		43574	2	2	5.41554e+06								+
sp|E9Q343|G137C_MOUSE	E9Q343	Gpr137c	G protein-coupled receptor 137C	2445.59	7.80488	7164		46417	2	2	76110728								+
sp|P12265|BGLR_MOUSE	P12265	Gusb	Beta-glucuronidase	7811.86	24.9308	5134		74195	26	26	388609760					+		+	+
sp|O35668|HAP1_MOUSE	O35668	Hap1	Huntingtin-associated protein 1	7215.2	23.0266	5284		70116	34	34	339195584								+
sp|P29416|HEXA_MOUSE	P29416	Hexa	Beta-hexosaminidase subunit alpha	24513.8	78.2336	3236		60613	37	37	996234240					+		+	+
sp|P20060|HEXB_MOUSE	P20060	Hexb	Beta-hexosaminidase subunit beta	22829.9	72.8594	3321		61116	46	46	935498880							+	+
sp|Q9CQ37|UBE2T_MOUSE	Q9CQ37	Ube2t	Ubiquitin-conjugating enzyme E2 T	464996	1483.99	597		22975	11	2	7162899456									+
sp|Q3UDW8|HGNAT_MOUSE	Q3UDW8	Hgsnat	Heparan-alpha-glucosaminide N-acetyltransferase	2119.89	6.76543	7360		72504	7	7	103052744							+	+
sp|Q8BLY7|HPS6_MOUSE	Q8BLY7	Hps6	Hermansky-Pudlak syndrome 6 protein homolog	656.225	2.09428	8686		87341	4	3	38428688								+
sp|P11499|HS90B_MOUSE	P11499	Hsp90ab1	Heat shock protein HSP 90-beta	2.27508e+06	7260.7	162		83281	1384	697	127035998208								+
sp|P63017|HSP7C_MOUSE	P63017	Hspa8	Heat shock cognate 71 kDa protein	2.75699e+06	8798.67	143		70871	1752	1318	131004997632								+
sp|O35632|HYAL2_MOUSE	O35632	Hyal2	Hyaluronidase-2	2360.38	7.53293	7209		53618	3	3	84854896					+		+	+
sp|Q08890|IDS_MOUSE	Q08890	Ids	Iduronate 2-sulfatase	27556	87.9425	3072		62186	38	35	1148930560							+	+
sp|P33896|INAR1_MOUSE	P33896	Ifnar1	Interferon alpha/beta receptor 1	1038.06	3.31287	8250		65796	5	5	45793792								+
sp|Q07113|MPRI_MOUSE	Q07113	Igf2r	Cation-independent mannose-6-phosphate receptor	6189.87	19.7544	5589		273815	112	111	1136379648								+
sp|P68181|KAPCB_MOUSE	P68181	Prkacb	cAMP-dependent protein kinase catalytic subunit beta	1.06803e+06	3408.51	296		40708	237	106	29150535680			+
sp|Q60766|IRGM1_MOUSE	Q60766	Irgm1	Immunity-related GTPase family M protein 1	4090.43	13.0542	6321		46552	13	13	127671008								+
sp|Q91WI7|ITFG2_MOUSE	Q91WI7	Itfg2	KICSTOR complex protein ITFG2	4374.09	13.9595	6214		48971	9	9	143618608								+
sp|Q91VK4|ITM2C_MOUSE	Q91VK4	Itm2c	Integral membrane protein 2C	99662.4	318.063	1543		30482	39	39	2036851584								+
sp|P28740|KIF2A_MOUSE	P28740	Kif2a	Kinesin-like protein KIF2A	143865	459.131	1239		79756	197	187	7693120512								+
sp|P61082|UBC12_MOUSE	P61082	Ube2m	NEDD8-conjugating enzyme Ubc12	457144	1458.93	610		20900	31	31	6405956096									+
sp|Q8VCX6|KPTN_MOUSE	Q8VCX6	Kptn	KICSTOR complex protein kaptin	3467.6	11.0665	6615		47545	7	7	110539712								+
sp|Q80XH1|KXDL1_MOUSE	Q80XH1	Kxd1	KxDL motif-containing protein 1	8061.74	25.7283	5057		19977	8	8	107980032								+
sp|P11438|LAMP1_MOUSE	P11438	Lamp1	Lysosome-associated membrane glycoprotein 1	240109	766.285	915		43865	44	44	7061730304					+			+
sp|P17047|LAMP2_MOUSE	P17047	Lamp2	Lysosome-associated membrane glycoprotein 2	172412	550.236	1102		45681	23	23	5280651264					+			+
sp|Q9D387|LAMP5_MOUSE	Q9D387	Lamp5	Lysosome-associated membrane glycoprotein 5	9237.33	29.4801	4829		31721	7	7	196461568								+
sp|Q9CQ22|LTOR1_MOUSE	Q9CQ22	Lamtor1	Ragulator complex protein LAMTOR1	141906	452.879	1246		17749	46	46	1688722560								+
sp|Q9JHS3|LTOR2_MOUSE	Q9JHS3	Lamtor2	Ragulator complex protein LAMTOR2	170286	543.453	1118		13480	30	30	1539055872								+
sp|Q8CF66|LTOR4_MOUSE	Q8CF66	Lamtor4	Ragulator complex protein LAMTOR4	186059	593.789	1044		10678	11	11	1332062080								+
sp|Q9D1L9|LTOR5_MOUSE	Q9D1L9	Lamtor5	Ragulator complex protein LAMTOR5	164029	523.483	1141		9642	11	11	1060405632								+
sp|Q60961|LAP4A_MOUSE	Q60961	Laptm4a	Lysosomal-associated transmembrane protein 4A	4455.94	14.2207	6182		26858	2	2	80241144								+
sp|P35951|LDLR_MOUSE	P35951	Ldlr	Low-density lipoprotein receptor	4409.55	14.0727	6202		94947	28	27	280711680							+	+
sp|O89017|LGMN_MOUSE	O89017	Lgmn	Legumain	10465.8	33.4007	4597		49373	14	14	346455200								+
sp|Q9Z0M5|LICH_MOUSE	Q9Z0M5	Lipa	Lysosomal acid lipase/cholesteryl ester hydrolase	13731.8	43.8237	4122		45325	6	6	417300512					+		+	+
sp|Q8K0B2|LMBD1_MOUSE	Q8K0B2	Lmbrd1	Lysosomal cobalamin transport escort protein LMBD1	15614.5	49.8324	3924		61062	5	5	639270976								+
sp|Q8C129|LCAP_MOUSE	Q8C129	Lnpep	Leucyl-cystinyl aminopeptidase	11639.4	37.1462	4405		117304	68	68	915439232							+	+
sp|Q9ESE1|LRBA_MOUSE	Q9ESE1	Lrba	Lipopolysaccharide-responsive and beige-like anchor protein	10631.3	33.9288	4562		317064	119	79	2260051456								+
sp|Q91ZX7|LRP1_MOUSE	Q91ZX7	Lrp1	Prolow-density lipoprotein receptor-related protein 1	15717.6	50.1611	3916		504742	493	482	5319114240								+
sp|P63085|MK01_MOUSE	P63085	Mapk1	Mitogen-activated protein kinase 1	1.00871e+06	3219.21	314		41276	384	231	27915747328			+
sp|P24668|MPRD_MOUSE	P24668	M6pr	Cation-dependent mannose-6-phosphate receptor	100228	319.868	1537		31172	23	23	2094775296								+
sp|O09159|MA2B1_MOUSE	O09159	Man2b1	Lysosomal alpha-mannosidase	12779.1	40.7832	4250		114648	67	67	982314624					+		+	+
sp|O54782|MA2B2_MOUSE	O54782	Man2b2	Epididymis-specific alpha-mannosidase	4881.4	15.5785	6028		115610	35	35	378376576							+	+
sp|Q8K2I4|MANBA_MOUSE	Q8K2I4	Manba	Beta-mannosidase	1871.59	5.97299	7553		100831	26	26	126528552					+		+	+
sp|Q91VR7|MLP3A_MOUSE	Q91VR7	Map1lc3a	Microtubule-associated proteins 1A/1B light chain 3A	3.20002e+06	10212.6	123		14272	62	35	30621196288								+
sp|Q9CQV6|MLP3B_MOUSE	Q9CQV6	Map1lc3b	Microtubule-associated proteins 1A/1B light chain 3B	2.11028e+06	6734.75	175		14617	63	36	20681519104								+
sp|P06151|LDHA_MOUSE	P06151	Ldha	L-lactate dehydrogenase A chain	2.23662e+06	7137.97	164		36499	451	403	54734110720							+
sp|P62878|RBX1_MOUSE	P62878	Rbx1	E3 ubiquitin-protein ligase RBX1	169665	541.469	1122		12274	32	32	1396247296									+		+
sp|Q3KNM2|MARH5_MOUSE	Q3KNM2	Marchf5	E3 ubiquitin-protein ligase MARCHF5	92901.4	296.486	1616		31232	47	47	1945390336						+					+
sp|Q99J21|MCLN1_MOUSE	Q99J21	Mcoln1	Mucolipin-1	2086.8	6.65981	7388		65506	11	11	91652728							+	+
sp|Q8K0P3|MEAK7_MOUSE	Q8K0P3	Meak7	MTOR-associated protein MEAK7	19200.8	61.2774	3571		50845	27	26	654562560								+
sp|Q8BH31|MFSD8_MOUSE	Q8BH31	Mfsd8	Major facilitator superfamily domain-containing protein 8	4934.47	15.7479	6005		57569	12	12	190464352							+	+
sp|Q8VE19|MIO_MOUSE	Q8VE19	Mios	GATOR complex protein MI	9212.81	29.4018	4833		98335	67	67	607413888								+
sp|Q8VHK5|MLC1_MOUSE	Q8VHK5	Mlc1	Membrane protein MLC1	4783.49	15.2661	6062		41596	10	10	133407824								+
sp|Q8BMQ8|MON1B_MOUSE	Q8BMQ8	Mon1b	Vacuolar fusion protein MON1 homolog B	7058.37	22.5261	5333		60016	25	25	284024544								+
sp|Q6NVG5|MREG_MOUSE	Q6NVG5	Mreg	Melanoregulin	166.801	0.532329	9286		25010	2	2	2797023								+
sp|P02802|MT1_MOUSE	P02802	Mt1	Metallothionein-1	56326.6	179.761	2142		6018	7	7	227274320								+
sp|Q9JLN9|MTOR_MOUSE	Q9JLN9	Mtor	Serine/threonine-protein kinase mTOR	7042.12	22.4743	5341		288789	356	353	1363542272								+
sp|Q99104|MYO5A_MOUSE	Q99104	Myo5a	Unconventional myosin-Va	57266.4	182.76	2124		215538	568	546	8275763200								+
sp|Q9D7V9|NAAA_MOUSE	Q9D7V9	Naaa	N-acylethanolamine-hydrolyzing acid amidase	2557.03	8.16052	7102		40075	8	8	68705840							+	+
sp|Q9QWR8|NAGAB_MOUSE	Q9QWR8	Naga	Alpha-N-acetylgalactosaminidase	33694	107.531	2798		47235	45	45	1067089280					+		+	+
sp|Q9DB05|SNAA_MOUSE	Q9DB05	Napa	Alpha-soluble NSF attachment protein	341677	1090.43	740		33190	166	116	7603389440								+
sp|Q9CWZ7|SNAG_MOUSE	Q9CWZ7	Napg	Gamma-soluble NSF attachment protein	400221	1277.27	668		34732	132	132	9319952384								+
sp|P97432|NBR1_MOUSE	P97432	Nbr1	Next to BRCA1 gene 1 protein	840.732	2.68312	8470		109958	6	6	61982496						+		+
sp|P57716|NICA_MOUSE	P57716	Ncstn	Nicastrin	32918.3	105.056	2832		78492	47	44	1732396160								+
sp|O35657|NEUR1_MOUSE	O35657	Neu1	Sialidase-1	19431.2	62.0129	3554		44591	12	10	580940736					+		+	+
sp|Q9JMH7|NEUR3_MOUSE	Q9JMH7	Neu3	Sialidase-3	656.063	2.09376	8687		46846	3	3	20606428					+		+	+
sp|Q9Z0J4|NOS1_MOUSE	Q9Z0J4	Nos1	Nitric oxide synthase, brain	44889	143.259	2432		160472	93	87	4829737472							+	+
sp|O35604|NPC1_MOUSE	O35604	Npc1	NPC intracellular cholesterol transporter 1	8024.27	25.6087	5067		142885	23	23	768735488							+	+
sp|Q9Z0J0|NPC2_MOUSE	Q9Z0J0	Npc2	NPC intracellular cholesterol transporter 2	479721	1530.99	577		16442	22	22	5288449024							+	+
sp|Q9WUE4|NPRL2_MOUSE	Q9WUE4	Nprl2	GATOR complex protein NPRL2	2779.83	8.87158	6979		43644	14	14	81344448								+
sp|Q8VIJ8|NPRL3_MOUSE	Q8VIJ8	Nprl3	GATOR complex protein NPRL3	2556.44	8.15865	7104		63618	15	15	109043792								+
sp|P46460|NSF_MOUSE	P46460	Nsf	Vesicle-fusing ATPase	463768	1480.07	600		82613	625	598	25688195072								+
sp|Q62092|NSG1_MOUSE	Q62092	Nsg1	Neuronal vesicle trafficking-associated protein 1	58612.4	187.056	2099		20929	10	10	822474880								+
sp|P47759|NSG2_MOUSE	P47759	Nsg2	Neuronal vesicle trafficking-associated protein 2	54291.2	173.265	2183		19000	20	20	691620032								+
sp|P61079|UB2D3_MOUSE	P61079	Ube2d3	Ubiquitin-conjugating enzyme E2 D3	446494	1424.94	622		16687	34	3	4995498496									+
sp|Q9JJX6|P2RX4_MOUSE	Q9JJX6	P2rx4	P2X purinoceptor 4	1491.25	4.75918	7859		43438	3	3	43431448							+	+
sp|Q9CQF9|PCYOX_MOUSE	Q9CQF9	Pcyox1	Prenylcysteine oxidase	103177	329.278	1509		56495	147	147	3908186880							+	+
sp|Q64338|PDE1C_MOUSE	Q64338	Pde1c	Calcium/calmodulin-dependent 3',5'-cyclic nucleotide phosphodiesterase 1C	883.661	2.82012	8413		80290	14	5	47569812							+	+
sp|Q2TBE6|P4K2A_MOUSE	Q2TBE6	Pi4k2a	Phosphatidylinositol 4-kinase type 2-alpha	20125	64.2271	3499		54258	57	57	732124224							+	+
sp|Q6PF93|PK3C3_MOUSE	Q6PF93	Pik3c3	Phosphatidylinositol 3-kinase catalytic subunit type 3	7382.8	23.5615	5240		101487	47	46	502361088							+	+
sp|O70172|PI42A_MOUSE	O70172	Pip4k2a	Phosphatidylinositol 5-phosphate 4-kinase type-2 alpha	95899.4	306.054	1589		46152	54	28	2967502336							+	+
sp|Q3TWL2|PP4P1_MOUSE	Q3TWL2	Pip4p1	Type 1 phosphatidylinositol 4,5-bisphosphate 4-phosphatase	43484.6	138.777	2477		30047	18	16	876034176								+
sp|Q9CZX7|PP4P2_MOUSE	Q9CZX7	Pip4p2	Type 2 phosphatidylinositol 4,5-bisphosphate 4-phosphatase	54726.7	174.655	2175		28038	39	37	1028800256								+
sp|Q8VEB4|PAG15_MOUSE	Q8VEB4	Pla2g15	Phospholipase A2 group XV	38879.2	124.079	2608		47307	23	23	1233180928							+	+
sp|Q50L42|PA24E_MOUSE	Q50L42	Pla2g4e	Cytosolic phospholipase A2 epsilon	308.818	0.985563	9111		100157	4	4	20738068							+	+
sp|Q3TCN2|PLBL2_MOUSE	Q3TCN2	Plbd2	Putative phospholipase B-like 2	29728.9	94.8771	2959		66289	55	55	1321311488								+
sp|Q9Z280|PLD1_MOUSE	Q9Z280	Pld1	Phospholipase D1	642.099	2.0492	8700		123969	9	9	53370256							+	+
sp|O35405|PLD3_MOUSE	O35405	Pld3	5'-3' exonuclease PLD3	168195	536.778	1130		54389	80	80	6133498880							+	+
sp|Q3TB82|PKHF1_MOUSE	Q3TB82	Plekhf1	Pleckstrin homology domain-containing family F member 1	4504.54	14.3758	6169		31158	3	2	94103192								+
sp|Q7TSI1|PKHM1_MOUSE	Q7TSI1	Plekhm1	Pleckstrin homology domain-containing family M member 1	11104.2	35.438	4483		118535	13	11	882506240								+
sp|A2AJ88|PLPL7_MOUSE	A2AJ88	Pnpla7	Patatin-like phospholipase domain-containing protein 7	320.643	1.0233	9089		150494	13	12	32353832							+	+
sp|P62715|PP2AB_MOUSE	P62715	Ppp2cb	Serine/threonine-protein phosphatase 2A catalytic subunit beta isoform	717862	2290.99	403		35575	198	6	17122636800				+
sp|O88531|PPT1_MOUSE	O88531	Ppt1	Palmitoyl-protein thioesterase 1	73378.8	234.182	1871		34490	42	42	1696869376								+
sp|O35448|PPT2_MOUSE	O35448	Ppt2	Lysosomal thioesterase PPT2	19028.9	60.729	3592		34366	11	11	438457856								+
sp|Q7TMR0|PCP_MOUSE	Q7TMR0	Prcp	Lysosomal Pro-X carboxypeptidase	21704.6	69.2682	3386		55027	25	25	800777920								+
sp|O08709|PRDX6_MOUSE	O08709	Prdx6	Peroxiredoxin-6	1.06684e+06	3404.73	297		24871	207	207	17790076928						+	+	+
sp|Q63844|MK03_MOUSE	Q63844	Mapk3	Mitogen-activated protein kinase 3	801053	2556.48	372		43066	192	79	23130241024			+
sp|Q61207|SAP_MOUSE	Q61207	Psap	Prosaposin	25147.6	80.2561	3199		61422	48	48	1035629184								+
sp|P49769|PSN1_MOUSE	P49769	Psen1	Presenilin-1	11213.8	35.7878	4465		52640	13	11	395780064								+
sp|Q61144|PSN2_MOUSE	Q61144	Psen2	Presenilin-2	8081.23	25.7905	5054		49983	6	4	270822048								+
sp|P35283|RAB12_MOUSE	P35283	Rab12	Ras-related protein Rab-12	2.9174e+06	9310.62	140		27329	140	69	53457039360								+
sp|Q91V41|RAB14_MOUSE	Q91V41	Rab14	Ras-related protein Rab-14	3.92773e+06	12535	87		23897	301	224	62931632128								+
sp|Q9ERI2|RB27A_MOUSE	Q9ERI2	Rab27a	Ras-related protein Rab-27A	3.11347e+06	9936.34	128		25017	78	4	52223291392								+
sp|P53994|RAB2A_MOUSE	P53994	Rab2a	Ras-related protein Rab-2A	1.11226e+06	3549.66	281		23548	230	135	17560756224								+
sp|P63011|RAB3A_MOUSE	P63011	Rab3a	Ras-related protein Rab-3A	4.60977e+06	14711.6	68		24970	255	80	77175996416								+
sp|P35278|RAB5C_MOUSE	P35278	Rab5c	Ras-related protein Rab-5C	789855	2520.75	378		23413	194	56	12399065088								+
sp|P51150|RAB7A_MOUSE	P51150	Rab7a	Ras-related protein Rab-7a	1.4987e+06	4782.97	223		23490	161	161	23603847168								+
sp|Q8BHH2|RAB9B_MOUSE	Q8BHH2	Rab9b	Ras-related protein Rab-9B	3.51744e+06	11225.6	102		22704	107	31	53544308736								+
sp|Q9ESK9|RBCC1_MOUSE	Q9ESK9	Rb1cc1	RB1-inducible coiled-coil protein 1	3235.91	10.3271	6745		182350	98	97	395628192								+
sp|Q9ERI6|RDH14_MOUSE	Q9ERI6	Rdh14	Retinol dehydrogenase 14	72510	231.409	1879		36366	62	54	1767981568						+	+	+
sp|Q8VC42|RMC1_MOUSE	Q8VC42	Rmc1	Regulator of MON1-CCZ1 complex	51118.8	163.141	2253		74922	34	34	2567876352								+
sp|C0HKG5|RNT2A_MOUSE	C0HKG5	Rnaset2a	Ribonuclease T2-A	19060.8	60.8308	3588		29609	10	10	378398656								+
sp|P62838|UB2D2_MOUSE	P62838	Ube2d2	Ubiquitin-conjugating enzyme E2 D2	445214	1420.86	626		16735	32	1	4995498496									+
sp|Q9ES70|NEK6_MOUSE	Q9ES70	Nek6	Serine/threonine-protein kinase Nek6	600971	1917.94	473		35742	30	9	14401805312			+
sp|Q8K4Q0|RPTOR_MOUSE	Q8K4Q0	Rptor	Regulatory-associated protein of mTOR	9519.88	30.3818	4763		149471	83	82	954053632								+
sp|Q80X95|RRAGA_MOUSE	Q80X95	Rraga	Ras-related GTP-binding protein A	61686.3	196.866	2044		36566	40	16	1512344064								+
sp|Q6NTA4|RRAGB_MOUSE	Q6NTA4	Rragb	Ras-related GTP-binding protein B	43587.2	139.104	2474		43191	36	12	1262223616								+
sp|Q99K70|RRAGC_MOUSE	Q99K70	Rragc	Ras-related GTP-binding protein C	64244.9	205.031	2000		44121	60	29	1900501760								+
sp|Q7TT45|RRAGD_MOUSE	Q7TT45	Rragd	Ras-related GTP-binding protein D	48243.6	153.965	2328		51232	43	12	1657164160								+
sp|Q80U62|RUBIC_MOUSE	Q80U62	Rubcn	Run domain Beclin-1-interacting and cysteine-rich domain-containing protein	363.994	1.16165	9049		106860	6	5	26079188								+
sp|Q61009|SCRB1_MOUSE	Q61009	Scarb1	Scavenger receptor class B member 1	854.15	2.72594	8450		56754	5	5	32502380							+	+
sp|O35114|SCRB2_MOUSE	O35114	Scarb2	Lysosome membrane protein 2	96229.8	307.108	1585		54044	65	65	3486915840								+
sp|Q920A5|RISC_MOUSE	Q920A5	Scpep1	Retinoid-inducible serine carboxypeptidase	22351.7	71.3334	3352		50965	24	24	763778176								+
sp|Q9D1M0|SEC13_MOUSE	Q9D1M0	Sec13	Protein SEC13 homolog	120996	386.146	1379		35566	41	41	2885285888								+
sp|Q8R2U0|SEH1_MOUSE	Q8R2U0	Seh1l	Nucleoporin SEH1	35717.4	113.989	2714		39775	42	42	952521088								+
sp|Q62420|SH3G2_MOUSE	Q62420	Sh3gl2	Endophilin-A1	461721	1473.54	602		39955	219	177	12369010688								+
sp|P70665|SIAE_MOUSE	P70665	Siae	Sialate O-acetylesterase	6280.31	20.043	5561		60775	14	14	255911872					+		+	+
sp|Q6AXF6|SIDT1_MOUSE	Q6AXF6	Sidt1	SID1 transmembrane family member 1	6676.71	21.3081	5455		93896	11	11	420333792								+
sp|Q8CIF6|SIDT2_MOUSE	Q8CIF6	Sidt2	SID1 transmembrane family member 2	9356.71	29.8611	4802		94501	15	14	592848896								+
sp|P49282|NRAM2_MOUSE	P49282	Slc11a2	Natural resistance-associated macrophage protein 2	1480.23	4.72401	7864		62368	7	7	61897820							+	+
sp|Q9JIS8|S12A4_MOUSE	Q9JIS8	Slc12a4	Solute carrier family 12 member 4	18520.1	59.1052	3637		120624	45	20	1497826816							+	+
sp|Q91W98|S15A4_MOUSE	Q91W98	Slc15a4	Solute carrier family 15 member 4	1026.05	3.27453	8261		62256	9	9	42828476							+	+
sp|Q8BN82|S17A5_MOUSE	Q8BN82	Slc17a5	Sialin	64386.9	205.485	1997		54369	5	4	2347108608							+	+
sp|Q80ZD3|S2611_MOUSE	Q80ZD3	Slc26a11	Sodium-independent sulfate anion transporter	760.894	2.42832	8564		64109	11	11	32706008							+	+
sp|Q99P65|S29A3_MOUSE	Q99P65	Slc29a3	Equilibrative nucleoside transporter 3	770.327	2.45842	8550		51719	7	7	26712192							+	+
sp|Q3UHK1|MYCT_MOUSE	Q3UHK1	Slc2a13	Proton myo-inositol cotransporter	7722.43	24.6454	5156		69062	22	22	357583744							+	+
sp|Q3UDF0|GTR6_MOUSE	Q3UDF0	Slc2a6	Solute carrier family 2, facilitated glucose transporter member 6	7516.79	23.9891	5207		54433	20	18	274333600							+	+
sp|Q9JIF3|GTR8_MOUSE	Q9JIF3	Slc2a8	Solute carrier family 2, facilitated glucose transporter member 8	6360.51	20.299	5540		51508	14	14	219660096							+	+
sp|P97441|ZNT3_MOUSE	P97441	Slc30a3	Zinc transporter 3	16425.3	52.4199	3837		41824	8	8	460600512							+	+
sp|Q8VE96|S35F6_MOUSE	Q8VE96	Slc35f6	Solute carrier family 35 member F6	5514.11	17.5978	5798		40978	10	9	151499264								+
sp|Q8K4D3|S36A1_MOUSE	Q8K4D3	Slc36a1	Proton-coupled amino acid transporter 1	3378.2	10.7812	6668		52466	5	5	118836008							+	+
sp|Q8BGD6|S38A9_MOUSE	Q8BGD6	Slc38a9	Sodium-coupled neutral amino acid transporter 9	6821.76	21.771	5411		63392	3	2	289944704								+
sp|P10852|4F2_MOUSE	P10852	Slc3a2	4F2 cell-surface antigen heavy chain	375649	1198.85	692		58337	167	167	14693000192							+	+
sp|Q8BY89|CTL2_MOUSE	Q8BY89	Slc44a2	Choline transporter-like protein 2	15249.6	48.6678	3960		80110	34	34	819088512							+	+
sp|Q8BFQ6|DIRC2_MOUSE	Q8BFQ6	Slc49a4	Solute carrier family 49 member 4	7154.49	22.8329	5294		51909	6	6	249003744								+
sp|Q8BXR1|S7A14_MOUSE	Q8BXR1	Slc7a14	Probable cationic amino acid transporter	11100.3	35.4255	4484		83984	34	34	625051008							+	+
sp|Q9Z127|LAT1_MOUSE	Q9Z127	Slc7a5	Large neutral amino acids transporter small subunit 1	66611.2	212.583	1966		55872	27	17	2495319296							+	+
sp|Q3UMB5|SMCR8_MOUSE	Q3UMB5	Smcr8	Guanine nucleotide exchange protein SMCR8	4372.29	13.9537	6216		104957	55	55	307683840								+
sp|Q04519|ASM_MOUSE	Q04519	Smpd1	Sphingomyelin phosphodiesterase	20828.2	66.4712	3448		69927	44	44	976519616					+		+	+						+
sp|O09044|SNP23_MOUSE	O09044	Snap23	Synaptosomal-associated protein 23	72897.8	232.646	1877		23261	20	13	1136913280								+
sp|Q9Z266|SNAPN_MOUSE	Q9Z266	Snapin	SNARE-associated protein Snapin	30064.4	95.9476	2945		14904	9	9	300427392								+
sp|Q8BHY8|SNX14_MOUSE	Q8BHY8	Snx14	Sorting nexin-14	3243.42	10.3511	6740		111865	36	35	243266368								+
sp|Q8C080|SNX16_MOUSE	Q8C080	Snx16	Sorting nexin-16	34415.5	109.834	2764		38817	48	48	895695232								+
sp|Q9CWK8|SNX2_MOUSE	Q9CWK8	Snx2	Sorting nexin-2	60027.7	191.573	2073		58471	110	108	2353297920								+
sp|P08228|SODC_MOUSE	P08228	Sod1	Superoxide dismutase [Cu-Zn]	4.89812e+06	15631.9	66		15943	153	147	52358111232						+	+	+
sp|P00441|SODC_HUMAN	P00441	SOD1	Superoxide dismutase [Cu-Zn]	661827	2112.16	434		15936	7	1	7071441920						+	+	+
sp|Q58A65|JIP4_MOUSE	Q58A65	Spag9	C-Jun-amino-terminal kinase-interacting protein 4	15917.4	50.7989	3894		146219	102	77	1560489472								+
sp|Q3UHA3|SPTCS_MOUSE	Q3UHA3	Spg11	Spatacsin	852.625	2.72107	8455		273934	53	53	156598864								+
sp|Q9JIA7|SPHK2_MOUSE	Q9JIA7	Sphk2	Sphingosine kinase 2	13639.6	43.5295	4134		65618	38	38	600080256						+	+	+
sp|Q8R0G7|SPNS1_MOUSE	Q8R0G7	Spns1	Protein spinster homolog 1	7683.88	24.5224	5163		56709	19	19	292157376							+	+
sp|Q3TD49|SPP2B_MOUSE	Q3TD49	Sppl2b	Signal peptide peptidase-like 2B	5368.56	17.1333	5846		63824	8	8	229734656								+
sp|P61961|UFM1_MOUSE	P61961	Ufm1	Ubiquitin-fold modifier 1	440533	1405.92	631		9118	25	25	2693164032									+
sp|P31938|MP2K1_MOUSE	P31938	Map2k1	Dual specificity mitogen-activated protein kinase kinase 1	335620	1071.1	748		43474	223	178	9782771712			+
sp|Q61542|STAR3_MOUSE	Q61542	Stard3	StAR-related lipid transfer protein 3	3796.9	12.1175	6440		50470	9	9	128483488							+	+
sp|Q9DCI3|STR3N_MOUSE	Q9DCI3	Stard3nl	STARD3 N-terminal-like protein	16644.6	53.1196	3814		26811	9	9	299205792							+	+
sp|Q64704|STX3_MOUSE	Q64704	Stx3	Syntaxin-3	2233.13	7.12683	7291		33243	4	4	49773596								+
sp|O70439|STX7_MOUSE	O70439	Stx7	Syntaxin-7	177889	567.716	1075		29821	43	41	3556770304								+
sp|O88983|STX8_MOUSE	O88983	Stx8	Syntaxin-8	33735.7	107.664	2793		26925	18	18	609018624								+
sp|Q64324|STXB2_MOUSE	Q64324	Stxbp2	Syntaxin-binding protein 2	1043.45	3.33006	8245		66357	14	8	46423876								+
sp|Q8R0F3|SUMF1_MOUSE	Q8R0F3	Sumf1	Formylglycine-generating enzyme	5674.2	18.1087	5754		40659	4	4	154684032							+	+
sp|Q9R0N3|SYT11_MOUSE	Q9R0N3	Syt11	Synaptotagmin-11	45339.8	144.698	2416		48333	53	53	1469290240								+
sp|Q9R0N7|SYT7_MOUSE	Q9R0N7	Syt7	Synaptotagmin-7	47372.3	151.184	2356		45472	37	37	1444286592								+
sp|A2A9C3|SZT2_MOUSE	A2A9C3	Szt2	KICSTOR complex protein SZT2	470.441	1.50137	8915		377627	50	50	119111312								+
sp|Q80VP0|TCPR1_MOUSE	Q80VP0	Tecpr1	Tectonin beta-propeller repeat-containing protein 1	15241.2	48.641	3961		130266	79	79	1331176576								+
sp|Q64092|TFE3_MOUSE	Q64092	Tfe3	Transcription factor E3	3449.93	11.0101	6624		61536	7	6	142339168								+
sp|Q9DBU0|TM9S1_MOUSE	Q9DBU0	Tm9sf1	Transmembrane 9 superfamily member 1	5741.29	18.3228	5737		68928	17	17	265332016								+
sp|Q8C8S3|T150C_MOUSE	Q8C8S3	Tmem150c	Transmembrane protein 150C	842.768	2.68961	8468		27759	4	4	15685423								+
sp|P52875|TM165_MOUSE	P52875	Tmem165	Transmembrane protein 165	11611.2	37.056	4411		34791	17	17	270849216								+
sp|Q9CXY1|TM175_MOUSE	Q9CXY1	Tmem175	Endosomal/lysosomal potassium channel TMEM175	2093.15	6.68008	7385		55578	2	2	77998688								+
sp|Q9CXT7|TM192_MOUSE	Q9CXT7	Tmem192	Transmembrane protein 192	10755.1	34.324	4541		30336	9	9	218755296								+
sp|Q5SYH2|TM199_MOUSE	Q5SYH2	Tmem199	Transmembrane protein 199	15564.7	49.6732	3928		23099	13	13	241056000								+
sp|Q9DCF1|TMM25_MOUSE	Q9DCF1	Tmem25	Transmembrane protein 25	468.814	1.49618	8917		39170	3	3	12312289								+
sp|Q9QY73|TMM59_MOUSE	Q9QY73	Tmem59	Transmembrane protein 59	6333.96	20.2142	5549		36314	7	7	154217616								+
sp|Q8BQU7|TMM74_MOUSE	Q8BQU7	Tmem74	Transmembrane protein 74	2892.23	9.23027	6919		33416	7	7	64799428								+
sp|Q9CR23|TMEM9_MOUSE	Q9CR23	Tmem9	Proton-transporting V-type ATPase complex assembly regulator TMEM9	6077.06	19.3944	5630		20633	4	2	84069856								+
sp|Q8VD00|SGMR2_MOUSE	Q8VD00	Tmem97	Sigma intracellular receptor 2	59732	190.629	2078		20811	4	4	833460160								+
sp|Q9JJR8|TMM9B_MOUSE	Q9JJR8	Tmem9b	Transmembrane protein 9B	71978.8	229.714	1884		22607	15	13	1091018368								+
sp|P63005|LIS1_MOUSE	P63005	Pafah1b1	Platelet-activating factor acetylhydrolase IB subunit beta	425111	1356.7	649		46670	427	421	13302221824									+
sp|O89023|TPP1_MOUSE	O89023	Tpp1	Tripeptidyl-peptidase 1	31058.7	99.121	2904		61342	35	35	1277397120								+
sp|Q8CJ53|CIP4_MOUSE	Q8CJ53	Trip10	Cdc42-interacting protein 4	379.324	1.21058	9027		68489	3	3	17418688								+
sp|Q61037|TSC2_MOUSE	Q61037	Tsc2	Tuberin	6592.08	21.038	5477		202071	89	89	893122176								+
sp|Q02053|UBA1_MOUSE	Q02053	Uba1	Ubiquitin-like modifier-activating enzyme 1	366891	1170.9	704		117809	741	591	28980121600								+
sp|P63279|UBC9_HUMAN	P63279	UBE2I	SUMO-conjugating enzyme UBC9	363930	1161.45	709		18007	48	48	4393838080									+
sp|Q99PL6|UBXN6_MOUSE	Q99PL6	Ubxn6	UBX domain-containing protein 6	38584.3	123.138	2624		49796	52	52	1288219392								+
sp|Q8K245|UVRAG_MOUSE	Q8K245	Uvrag	UV radiation resistance-associated protein	8958.66	28.5907	4888		77525	25	25	465660352								+
sp|P70280|VAMP7_MOUSE	P70280	Vamp7	Vesicle-associated membrane protein 7	63742.6	203.428	2011		24967	43	43	1067039296							+	+
sp|P29595|NEDD8_MOUSE	P29595	Nedd8	NEDD8	347259	1108.24	730		8972	48	48	2088944640									+
sp|Q5H8C4|VP13A_MOUSE	Q5H8C4	Vps13a	Vacuolar protein sorting-associated protein 13A	2849.22	9.093	6936		359401	118	118	686576896								+
sp|Q920Q4|VPS16_MOUSE	Q920Q4	Vps16	Vacuolar protein sorting-associated protein 16 homolog	16212.1	51.7394	3863		94928	69	68	1031854784								+
sp|Q9JKB1|UCHL3_MOUSE	Q9JKB1	Uchl3	Ubiquitin carboxyl-terminal hydrolase isozyme L3	321455	1025.89	764		26152	123	123	5636499456									+	+
sp|P40336|VP26A_MOUSE	P40336	Vps26a	Vacuolar protein sorting-associated protein 26A	86822	277.084	1689		38114	62	52	2218701312								+
sp|Q9D2N9|VP33A_MOUSE	Q9D2N9	Vps33a	Vacuolar protein sorting-associated protein 33A	41755.5	133.259	2522		67555	71	70	1891280896								+
sp|P59016|VP33B_MOUSE	P59016	Vps33b	Vacuolar protein sorting-associated protein 33B	17961.9	57.3236	3692		70526	72	72	849346944								+
sp|Q9EQH3|VPS35_MOUSE	Q9EQH3	Vps35	Vacuolar protein sorting-associated protein 35	173786	554.623	1096		91713	269	269	10686392320								+						+
sp|Q91XD6|VPS36_MOUSE	Q91XD6	Vps36	Vacuolar protein-sorting-associated protein 36	58307.8	186.084	2110		43736	77	77	1709819904								+
sp|Q8R5L3|VPS39_MOUSE	Q8R5L3	Vps39	Vam6/Vps39-like protein	6501.53	20.749	5512		101693	74	74	443293024								+
sp|Q61103|REQU_MOUSE	Q61103	Dpf2	Zinc finger protein ubi-d4	249387	795.896	888		44230	31	21	7395639296									+
sp|Q8VEJ9|VPS4A_MOUSE	Q8VEJ9	Vps4a	Vacuolar protein sorting-associated protein 4A	58619.9	187.08	2098		48907	75	55	1922209408								+
sp|O88384|VTI1B_MOUSE	O88384	Vti1b	Vesicle transport through interaction with t-SNAREs homolog 1B	102105	325.86	1521		26713	19	19	1828756480								+
sp|O88545|CSN6_MOUSE	O88545	Cops6	COP9 signalosome complex subunit 6	243963	778.584	902		35880	68	68	5868948992									+	+
sp|Q9CR09|UFC1_MOUSE	Q9CR09	Ufc1	Ubiquitin-fold modifier-conjugating enzyme 1	229078	731.08	932		19481	47	47	2992116480									+	+
sp|Q3UDP0|WDR41_MOUSE	Q3UDP0	Wdr41	WD repeat-containing protein 41	21219.6	67.7204	3423		51511	35	35	732861376								+
sp|Q9CR39|WIPI3_MOUSE	Q9CR39	Wdr45b	WD repeat domain phosphoinositide-interacting protein 3	52938.4	168.948	2213		38021	31	31	1349517440								+
sp|Q8BH57|WDR48_MOUSE	Q8BH57	Wdr48	WD repeat-containing protein 48	28266.5	90.2098	3026		76007	97	97	1440489088								+
sp|O35226|PSMD4_MOUSE	O35226	Psmd4	26S proteasome non-ATPase regulatory subunit 4	217684	694.719	960		40704	63	62	5940853760									+
sp|Q5DU37|ZFY26_MOUSE	Q5DU37	Zfyve26	Zinc finger FYVE domain-containing protein 26	2019.48	6.44498	7432		282961	39	36	383134208								+
sp|P61080|UB2D1_MOUSE	P61080	Ube2d1	Ubiquitin-conjugating enzyme E2 D1	216930	692.311	962		16602	24	1	2414706944									+
sp|O35593|PSDE_MOUSE	O35593	Psmd14	26S proteasome non-ATPase regulatory subunit 14	207401	661.902	986		34577	139	139	4808207872									+	+
sp|Q9D2R0|AACS_MOUSE	Q9D2R0	Aacs	Acetoacetyl-CoA synthetase	43995.1	140.406	2460		75200	113	112	2218229760							+
sp|Q9WVM8|AADAT_MOUSE	Q9WVM8	Aadat	Kynurenine/alpha-aminoadipate aminotransferase, mitochondrial	87.9533	0.280695	9366		47598	2	2	2.80689e+06						+	+
sp|Q80WC9|ACSF4_MOUSE	Q80WC9	Aasdh	Beta-alanine-activating enzyme	3499.35	11.1678	6596		121569	6	5	285229728							+
sp|Q9CQF6|ADPPT_MOUSE	Q9CQF6	Aasdhppt	L-aminoadipate-semialdehyde dehydrogenase-phosphopantetheinyl transferase	9514.49	30.3646	4765		35764	10	10	228147712							+
sp|P61922|GABT_MOUSE	P61922	Abat	4-aminobutyrate aminotransferase, mitochondrial	347622	1109.4	729		56452	359	359	13157423104						+	+
sp|Q9JI39|ABCBA_MOUSE	Q9JI39	Abcb10	ATP-binding cassette sub-family B member 10, mitochondrial	10330.2	32.968	4620		77188	23	21	534619424						+	+
sp|Q9DC29|ABCB6_MOUSE	Q9DC29	Abcb6	ATP-binding cassette sub-family B member 6, mitochondrial	7870.85	25.1191	5116		93770	25	23	494845760						+	+
sp|Q61102|ABCB7_MOUSE	Q61102	Abcb7	ATP-binding cassette sub-family B member 7, mitochondrial	23545.3	75.1426	3285		82581	54	54	1303673600						+	+
sp|Q9CXJ4|MITOS_MOUSE	Q9CXJ4	Abcb8	Mitochondrial potassium channel ATP-binding subunit	12107.6	38.6403	4340		78000	49	49	633195392						+	+
sp|O35379|MRP1_MOUSE	O35379	Abcc1	Multidrug resistance-associated protein 1	1374.24	4.38575	7942		171185	34	31	157729184							+
sp|Q9R1X5|MRP5_MOUSE	Q9R1X5	Abcc5	Multidrug resistance-associated protein 5	4013.9	12.81	6359		161125	13	10	433624320							+
sp|P70170|ABCC9_MOUSE	P70170	Abcc9	ATP-binding cassette sub-family C member 9	230.218	0.734719	9210		174239	8	6	26894862							+
sp|Q61285|ABCD2_MOUSE	Q61285	Abcd2	ATP-binding cassette sub-family D member 2	3777.9	12.0568	6448		83483	26	26	211462208						+	+
sp|P55096|ABCD3_MOUSE	P55096	Abcd3	ATP-binding cassette sub-family D member 3	76035	242.658	1827		75475	97	97	3847697920						+	+
sp|P61222|ABCE1_MOUSE	P61222	Abce1	ATP-binding cassette sub-family E member 1	97100.2	309.886	1578		67314	113	113	4382381568							+
sp|Q6P542|ABCF1_MOUSE	Q6P542	Abcf1	ATP-binding cassette sub-family F member 1	18568.6	59.2599	3629		94945	92	91	1182049536							+
sp|Q99LE6|ABCF2_MOUSE	Q99LE6	Abcf2	ATP-binding cassette sub-family F member 2	20737.6	66.1821	3454		71782	61	61	998064384							+
sp|Q8K268|ABCF3_MOUSE	Q8K268	Abcf3	ATP-binding cassette sub-family F member 3	8874.16	28.321	4902		79865	61	61	475191104							+
sp|Q64343|ABCG1_MOUSE	Q64343	Abcg1	ATP-binding cassette sub-family G member 1	1678.02	5.35524	7697		74033	8	8	83292672							+
sp|Q7TMS5|ABCG2_MOUSE	Q7TMS5	Abcg2	Broad substrate specificity ATP-binding cassette transporter ABCG2	4857.7	15.5029	6038		72978	21	21	237687936							+
sp|Q6PE15|ABHDA_MOUSE	Q6PE15	Abhd10	Palmitoyl-protein thioesterase ABHD10, mitochondrial	53704	171.391	2192		33040	33	32	1189682432						+	+
sp|Q8K4F5|ABHDB_MOUSE	Q8K4F5	Abhd11	Protein ABHD11	45120	143.996	2426		33561	35	33	1015286208						+	+
sp|Q99LR1|ABD12_MOUSE	Q99LR1	Abhd12	Lysophosphatidylserine lipase ABHD12	77703	247.982	1801		45270	86	86	2358482688							+
sp|Q80UX8|ABHDD_MOUSE	Q80UX8	Abhd13	Protein ABHD13	11309.6	36.0934	4449		38525	17	17	292128160							+
sp|Q922Q6|ABHEA_MOUSE	Q922Q6	Abhd14a	Protein ABHD14A	1227.39	3.91711	8073		27839	2	2	22909826							+
sp|Q8VCR7|ABHEB_MOUSE	Q8VCR7	Abhd14b	Protein ABHD14B	9908.78	31.6229	4687		22451	7	7	149155888							+
sp|Q9QXM0|ABHD2_MOUSE	Q9QXM0	Abhd2	Monoacylglycerol lipase ABHD2	453.99	1.44887	8930		48378	5	5	14725800							+
sp|Q91ZH7|ABHD3_MOUSE	Q91ZH7	Abhd3	Phospholipase ABHD3	10465.2	33.3988	4598		46232	18	18	324396192							+
sp|Q8VD66|ABHD4_MOUSE	Q8VD66	Abhd4	(Lyso)-N-acylphosphatidylethanolamine lipase	30499.5	97.3361	2930		38861	46	46	794676800							+
sp|Q9DBL9|ABHD5_MOUSE	Q9DBL9	Abhd5	1-acylglycerol-3-phosphate O-acyltransferase ABHD5	8370.09	26.7124	5000		39155	9	9	219736448							+
sp|Q8R0P8|ABHD8_MOUSE	Q8R0P8	Abhd8	Protein ABHD8	4365.11	13.9309	6219		48229	3	3	141152448							+
sp|Q8BWT1|THIM_MOUSE	Q8BWT1	Acaa2	3-ketoacyl-CoA thiolase, mitochondrial	214936	685.949	966		41830	152	152	6028123136						+	+
sp|Q5SWU9|ACACA_MOUSE	Q5SWU9	Acaca	Acetyl-CoA carboxylase 1	10808.2	34.4935	4535		265257	290	245	1922235136						+	+
sp|Q8K370|ACD10_MOUSE	Q8K370	Acad10	Acyl-CoA dehydrogenase family member 10	3215.14	10.2608	6763		118979	20	20	256481056						+	+
sp|Q80XL6|ACD11_MOUSE	Q80XL6	Acad11	Acyl-CoA dehydrogenase family member 11	9245.25	29.5054	4827		87366	41	38	541558976						+	+
sp|Q9D7B6|ACAD8_MOUSE	Q9D7B6	Acad8	Isobutyryl-CoA dehydrogenase, mitochondrial	29244.3	93.3304	2979		45020	53	53	882736768						+	+
sp|Q8JZN5|ACAD9_MOUSE	Q8JZN5	Acad9	Complex I assembly factor ACAD9, mitochondrial	100121	319.525	1540		68722	149	149	4613212160						+	+
sp|P51174|ACADL_MOUSE	P51174	Acadl	Long-chain specific acyl-CoA dehydrogenase, mitochondrial	252999	807.424	883		47908	139	139	8126657536						+	+
sp|P45952|ACADM_MOUSE	P45952	Acadm	Medium-chain specific acyl-CoA dehydrogenase, mitochondrial	98765	315.199	1554		46481	78	78	3077959680						+	+
sp|Q07417|ACADS_MOUSE	Q07417	Acads	Short-chain specific acyl-CoA dehydrogenase, mitochondrial	53546.8	170.889	2199		44890	58	55	1611637504						+	+
sp|Q9DBL1|ACDSB_MOUSE	Q9DBL1	Acadsb	Short/branched chain specific acyl-CoA dehydrogenase, mitochondrial	116202	370.847	1413		47874	111	111	3729898496						+	+
sp|P50544|ACADV_MOUSE	P50544	Acadvl	Very long-chain specific acyl-CoA dehydrogenase, mitochondrial	42415.5	135.365	2498		70875	97	97	2015588992						+	+
sp|Q8QZT1|THIL_MOUSE	Q8QZT1	Acat1	Acetyl-CoA acetyltransferase, mitochondrial	767980	2450.93	387		44816	363	363	23076360192						+	+
sp|Q8CAY6|THIC_MOUSE	Q8CAY6	Acat2	Acetyl-CoA acetyltransferase, cytosolic	817845	2610.07	365		41298	291	291	22645624832							+
sp|Q8BMP6|GCP60_MOUSE	Q8BMP6	Acbd3	Golgi resident protein GCP60	32903.8	105.009	2834		60181	48	48	1327670528							+
sp|Q5XG73|ACBD5_MOUSE	Q5XG73	Acbd5	Acyl-CoA-binding domain-containing protein 5	15555.1	49.6427	3930		56614	42	42	590448576							+
sp|Q9D061|ACBD6_MOUSE	Q9D061	Acbd6	Acyl-CoA-binding domain-containing protein 6	55318	176.542	2162		30887	30	30	1145583744							+
sp|Q9D258|ACBD7_MOUSE	Q9D258	Acbd7	Acyl-CoA-binding domain-containing protein 7	2480.35	7.9158	7139		10011	3	3	16648483							+
sp|P21836|ACES_MOUSE	P21836	Ache	Acetylcholinesterase	2744.33	8.75828	6998		68169	17	17	125431952							+
sp|Q91V92|ACLY_MOUSE	Q91V92	Acly	ATP-citrate synthase	187030	596.889	1038		119728	519	519	15013842944						+	+
sp|P28271|ACOC_MOUSE	P28271	Aco1	Cytoplasmic aconitate hydratase	45501.6	145.214	2411		98126	163	159	2993607680							+
sp|Q99KI0|ACON_MOUSE	Q99KI0	Aco2	Aconitate hydratase, mitochondrial	944479	3014.21	325		85464	732	732	54120255488						+	+
sp|O55137|ACOT1_MOUSE	O55137	Acot1	Acyl-coenzyme A thioesterase 1	76210.5	243.219	1822		46136	48	14	2357432576							+
sp|Q8VHQ9|ACO11_MOUSE	Q8VHQ9	Acot11	Acyl-coenzyme A thioesterase 11	20350.4	64.9463	3482		67355	60	60	919023872						+	+
sp|Q9CQR4|ACO13_MOUSE	Q9CQR4	Acot13	Acyl-coenzyme A thioesterase 13	224473	716.386	947		15183	40	40	2285109504						+	+
sp|Q9QYR9|ACOT2_MOUSE	Q9QYR9	Acot2	Acyl-coenzyme A thioesterase 2, mitochondrial	70806.7	225.973	1903		49657	41	12	2357432576						+	+
sp|Q32Q92|ACOT6_MOUSE	Q32Q92	Acot6	Acyl-coenzyme A thioesterase 6	45541	145.34	2410		46769	15	6	1428055296							+
sp|Q91V12|BACH_MOUSE	Q91V12	Acot7	Cytosolic acyl coenzyme A thioester hydrolase	904770	2887.49	339		42537	421	421	25804148736						+	+
sp|P58137|ACOT8_MOUSE	P58137	Acot8	Acyl-coenzyme A thioesterase 8	12125.4	38.6972	4337		35827	17	17	291267648							+
sp|Q9R0X4|ACOT9_MOUSE	Q9R0X4	Acot9	Acyl-coenzyme A thioesterase 9, mitochondrial	75637.3	241.389	1837		50560	105	101	2564058112						+	+
sp|Q9R0H0|ACOX1_MOUSE	Q9R0H0	Acox1	Peroxisomal acyl-coenzyme A oxidase 1	50792.4	162.099	2261		74649	120	117	2542187776							+
sp|Q9EPL9|ACOX3_MOUSE	Q9EPL9	Acox3	Peroxisomal acyl-coenzyme A oxidase 3	5001.76	15.9627	5975		78404	28	28	262933440							+
sp|Q99PU5|ACBG1_MOUSE	Q99PU5	Acsbg1	Long-chain-fatty-acid--CoA ligase ACSBG1	65124.2	207.838	1983		80426	145	145	3511748864							+
sp|Q8VCW8|ACSF2_MOUSE	Q8VCW8	Acsf2	Medium-chain acyl-CoA ligase ACSF2, mitochondrial	47097.9	150.309	2368		67951	81	81	2145765632						+	+
sp|Q3URE1|ACSF3_MOUSE	Q3URE1	Acsf3	Malonate--CoA ligase ACSF3, mitochondrial	13233	42.2319	4192		65077	65	62	577391296						+	+
sp|P41216|ACSL1_MOUSE	P41216	Acsl1	Long-chain-fatty-acid--CoA ligase 1	47170.2	150.539	2364		77951	112	102	2465325824						+	+
sp|Q9CZW4|ACSL3_MOUSE	Q9CZW4	Acsl3	Long-chain-fatty-acid--CoA ligase 3	71007.5	226.614	1899		80492	99	97	3832139264							+
sp|Q9QUJ7|ACSL4_MOUSE	Q9QUJ7	Acsl4	Long-chain-fatty-acid--CoA ligase 4	73031.9	233.074	1875		79077	141	139	3872106496							+
sp|Q8JZR0|ACSL5_MOUSE	Q8JZR0	Acsl5	Long-chain-fatty-acid--CoA ligase 5	25909.7	82.6882	3159		76206	26	20	1323839232							+
sp|Q91WC3|ACSL6_MOUSE	Q91WC3	Acsl6	Long-chain-fatty-acid--CoA ligase 6	66849.1	213.343	1960		78017	162	156	3496787456						+	+
sp|Q99NB1|ACS2L_MOUSE	Q99NB1	Acss1	Acetyl-coenzyme A synthetase 2-like, mitochondrial	22050.5	70.372	3363		74623	76	76	1103252992						+	+
sp|Q9QXG4|ACSA_MOUSE	Q9QXG4	Acss2	Acetyl-coenzyme A synthetase, cytoplasmic	21500.5	68.6167	3403		78862	52	52	1136841856							+
sp|Q14DH7|ACSS3_MOUSE	Q14DH7	Acss3	Acyl-CoA synthetase short-chain family member 3, mitochondrial	2959.12	9.44374	6887		74518	11	11	147845328						+	+
sp|Q99JW2|ACY1_MOUSE	Q99JW2	Acy1	Aminoacylase-1	8894.1	28.3847	4897		45781	20	20	273005760							+
sp|Q91XE4|ACY3_MOUSE	Q91XE4	Acy3	N-acyl-aromatic-L-amino acid amidohydrolase (carboxylate-forming)	4304.31	13.7368	6238		35286	4	4	101833544							+
sp|P56376|ACYP1_MOUSE	P56376	Acyp1	Acylphosphatase-1	321973	1027.55	763		11241	17	17	2426663424							+
sp|P56375|ACYP2_MOUSE	P56375	Acyp2	Acylphosphatase-2	114394	365.078	1425		11878	10	10	911027008							+
sp|Q80SY6|ADAL_MOUSE	Q80SY6	Adal	Adenosine deaminase-like protein	7414.66	23.6632	5227		41001	6	6	203831008							+
sp|O88444|ADCY1_MOUSE	O88444	Adcy1	Adenylate cyclase type 1	13963.4	44.5628	4097		123373	80	77	1155035008							+
sp|Q80TL1|ADCY2_MOUSE	Q80TL1	Adcy2	Adenylate cyclase type 2	1422.09	4.53845	7905		123270	32	31	117535136							+
sp|Q8VHH7|ADCY3_MOUSE	Q8VHH7	Adcy3	Adenylate cyclase type 3	5094.64	16.2591	5940		129085	45	45	440934400							+
sp|P84309|ADCY5_MOUSE	P84309	Adcy5	Adenylate cyclase type 5	4926.75	15.7232	6009		139122	54	31	459558080							+
sp|Q01341|ADCY6_MOUSE	Q01341	Adcy6	Adenylate cyclase type 6	3392.91	10.8281	6661		130319	41	19	296458816							+
sp|P97490|ADCY8_MOUSE	P97490	Adcy8	Adenylate cyclase type 8	2995.66	9.56036	6871		140095	31	27	281383904							+
sp|P51830|ADCY9_MOUSE	P51830	Adcy9	Adenylate cyclase type 9	4554.71	14.5359	6141		150954	65	65	460988608							+
sp|P28474|ADHX_MOUSE	P28474	Adh5	Alcohol dehydrogenase class-3	313775	1001.38	773		39548	95	95	8320089088							+
sp|Q8R0N6|HOT_MOUSE	Q8R0N6	Adhfe1	Hydroxyacid-oxoacid transhydrogenase, mitochondrial	20389.3	65.0705	3479		49937	25	25	682667264						+	+
sp|Q99JT9|MTND_MOUSE	Q99JT9	Adi1	1,2-dihydroxy-3-keto-5-methylthiopentene dioxygenase	16051.2	51.226	3880		21524	9	9	231641312							+
sp|Q91VH1|PAQR1_MOUSE	Q91VH1	Adipor1	Adiponectin receptor protein 1	2894.29	9.23686	6917		42366	11	11	82213728							+
sp|P55264|ADK_MOUSE	P55264	Adk	Adenosine kinase	80743.2	257.684	1758		40149	55	54	2173527808							+
sp|Q6PDY2|AEDO_MOUSE	Q6PDY2	Ado	2-aminoethanethiol dioxygenase	77620.1	247.717	1803		28372	30	30	1476551680							+
sp|Q8VDL4|ADPGK_MOUSE	Q8VDL4	Adpgk	ADP-dependent glucokinase	12418.3	39.6317	4293		53902	33	33	448796928							+
sp|P54822|PUR8_MOUSE	P54822	Adsl	Adenylosuccinate lyase	56559.5	180.504	2137		54866	98	98	2080623488							+
sp|Q9ESW4|AGK_MOUSE	Q9ESW4	Agk	Acylglycerol kinase, mitochondrial	178521	569.733	1071		46976	100	100	5622765056						+	+
sp|O35083|PLCA_MOUSE	O35083	Agpat1	1-acyl-sn-glycerol-3-phosphate acyltransferase alpha	90826.8	289.865	1632		31709	43	43	1930993536							+
sp|Q9D517|PLCC_MOUSE	Q9D517	Agpat3	1-acyl-sn-glycerol-3-phosphate acyltransferase gamma	93878.3	299.604	1603		43296	71	71	2725195776							+
sp|Q8K4X7|PLCD_MOUSE	Q8K4X7	Agpat4	1-acyl-sn-glycerol-3-phosphate acyltransferase delta	51265.6	163.609	2251		43810	51	51	1505856896						+	+
sp|Q9D1E8|PLCE_MOUSE	Q9D1E8	Agpat5	1-acyl-sn-glycerol-3-phosphate acyltransferase epsilon	15941	50.8743	3893		42202	20	20	451059616						+	+
sp|Q8C0I1|ADAS_MOUSE	Q8C0I1	Agps	Alkyldihydroxyacetonephosphate synthase, peroxisomal	29831.4	95.2041	2955		71684	82	82	1433772288							+
sp|P50247|SAHH_MOUSE	P50247	Ahcy	Adenosylhomocysteinase	187840	599.475	1034		47688	132	121	6005962752							+
sp|Q80SW1|SAHH2_MOUSE	Q80SW1	Ahcyl1	S-adenosylhomocysteine hydrolase-like protein 1	356059	1136.33	717		58951	189	100	14073372672						+	+
sp|Q68FL4|SAHH3_MOUSE	Q68FL4	Ahcyl2	Putative adenosylhomocysteinase 3	313757	1001.33	774		66899	156	67	14073372672							+
sp|Q9Z0X1|AIFM1_MOUSE	Q9Z0X1	Aifm1	Apoptosis-inducing factor 1, mitochondrial	44170.1	140.965	2456		66765	79	79	1977251840						+	+
sp|Q8BUE4|FSP1_MOUSE	Q8BUE4	Aifm2	Ferroptosis suppressor protein 1	5403.27	17.244	5837		40635	11	11	147211440						+	+
sp|Q9R0Y5|KAD1_MOUSE	Q9R0Y5	Ak1	Adenylate kinase isoenzyme 1	1.13118e+06	3610.05	278		21540	115	113	16336596992							+
sp|Q9WTP6|KAD2_MOUSE	Q9WTP6	Ak2	Adenylate kinase 2, mitochondrial	385951	1231.73	680		26469	80	56	6849420288						+	+
sp|Q9WTP7|KAD3_MOUSE	Q9WTP7	Ak3	GTP:AMP phosphotransferase AK3, mitochondrial	231730	739.545	924		25426	68	66	3950438912						+	+
sp|Q9WUR9|KAD4_MOUSE	Q9WUR9	Ak4	Adenylate kinase 4, mitochondrial	156541	499.587	1172		25062	53	53	2630446336						+	+
sp|Q920P5|KAD5_MOUSE	Q920P5	Ak5	Adenylate kinase isoenzyme 5	51965.4	165.843	2234		63323	91	89	2206277120							+
sp|Q9JII6|AK1A1_MOUSE	Q9JII6	Akr1a1	Aldo-keto reductase family 1 member A1	278243	887.986	827		36587	144	133	6825516032							+
sp|P45376|ALDR_MOUSE	P45376	Akr1b1	Aldo-keto reductase family 1 member B1	383888	1225.14	683		35732	140	131	9196998656							+
sp|Q9DCT1|AKCL2_MOUSE	Q9DCT1	Akr1e2	1,5-anhydro-D-fructose reductase	169439	540.749	1124		34461	45	37	3914951424							+
sp|Q8CG76|ARK72_MOUSE	Q8CG76	Akr7a2	Aflatoxin B1 aldehyde reductase member 2	120919	385.902	1380		40612	59	59	3292560384							+
sp|P10518|HEM2_MOUSE	P10518	Alad	Delta-aminolevulinic acid dehydratase	30694.4	97.9584	2921		36024	53	53	741372160							+
sp|Q8VC19|HEM1_MOUSE	Q8VC19	Alas1	5-aminolevulinate synthase, nonspecific, mitochondrial	795.995	2.54034	8521		71018	9	9	37902092						+	+
sp|Q571I9|A16A1_MOUSE	Q571I9	Aldh16a1	Aldehyde dehydrogenase family 16 member A1	838.824	2.67703	8473		84756	8	8	47667904							+
sp|Q9Z110|P5CS_MOUSE	Q9Z110	Aldh18a1	Delta-1-pyrroline-5-carboxylate synthase	54931.9	175.31	2172		87266	205	202	3214062080						+	+
sp|P24549|AL1A1_MOUSE	P24549	Aldh1a1	Retinal dehydrogenase 1	55337.5	176.605	2159		54468	14	3	2020904448							+
sp|Q9JHW9|AL1A3_MOUSE	Q9JHW9	Aldh1a3	Aldehyde dehydrogenase family 1 member A3	58350.5	186.22	2108		56157	10	3	2197016576							+
sp|Q9CZS1|AL1B1_MOUSE	Q9CZS1	Aldh1b1	Aldehyde dehydrogenase X, mitochondrial	63019.1	201.12	2022		57553	78	70	2431783936						+	+
sp|Q8R0Y6|AL1L1_MOUSE	Q8R0Y6	Aldh1l1	Cytosolic 10-formyltetrahydrofolate dehydrogenase	134286	428.561	1292		98709	323	286	8887331840	+					+	+
sp|Q8K009|AL1L2_MOUSE	Q8K009	Aldh1l2	Mitochondrial 10-formyltetrahydrofolate dehydrogenase	65695.5	209.661	1975		101590	164	125	4474775040						+	+
sp|P47738|ALDH2_MOUSE	P47738	Aldh2	Aldehyde dehydrogenase, mitochondrial	99243.1	316.725	1549		56538	106	101	3762056448						+	+
sp|P47740|AL3A2_MOUSE	P47740	Aldh3a2	Aldehyde dehydrogenase family 3 member A2	67724.5	216.136	1949		53971	63	60	2450703872						+	+
sp|Q80VQ0|AL3B1_MOUSE	Q80VQ0	Aldh3b1	Aldehyde dehydrogenase family 3 member B1	763.912	2.43795	8560		52292	5	4	26783248							+
sp|Q8CHT0|AL4A1_MOUSE	Q8CHT0	Aldh4a1	Delta-1-pyrroline-5-carboxylate dehydrogenase, mitochondrial	50024.7	159.649	2283		61841	61	60	2074173440						+	+
sp|Q8BWF0|SSDH_MOUSE	Q8BWF0	Aldh5a1	Succinate-semialdehyde dehydrogenase, mitochondrial	190028	606.455	1023		55968	173	173	7130847232						+	+
sp|Q9EQ20|MMSA_MOUSE	Q9EQ20	Aldh6a1	Methylmalonate-semialdehyde dehydrogenase [acylating], mitochondrial	119542	381.508	1390		57916	158	158	4641997312						+	+
sp|Q9DBF1|AL7A1_MOUSE	Q9DBF1	Aldh7a1	Alpha-aminoadipic semialdehyde dehydrogenase	79432.4	253.501	1776		58861	111	111	3134801664						+	+
sp|Q8BH00|AL8A1_MOUSE	Q8BH00	Aldh8a1	2-aminomuconic semialdehyde dehydrogenase	3546.24	11.3175	6566		53664	6	6	127595552							+
sp|Q9JLJ2|AL9A1_MOUSE	Q9JLJ2	Aldh9a1	4-trimethylaminobutyraldehyde dehydrogenase	70046.4	223.546	1918		53515	98	96	2513307136						+	+
sp|P00883|ALDOA_RABIT	P00883	ALDOA	Fructose-bisphosphate aldolase A	3.00605e+06	9593.53	134		39343	609	6	79295488000							+
sp|P05064|ALDOA_MOUSE	P05064	Aldoa	Fructose-bisphosphate aldolase A	3.00506e+06	9590.36	135		39356	784	174	79295488000							+
sp|P05063|ALDOC_MOUSE	P05063	Aldoc	Fructose-bisphosphate aldolase C	878733	2804.39	348		39395	415	300	23210391552							+
sp|Q921Q3|ALG1_MOUSE	Q921Q3	Alg1	Chitobiosyldiphosphodolichol beta-mannosyltransferase	12098.7	38.6119	4342		54417	21	21	441426048					+		+
sp|Q3UGP8|AG10B_MOUSE	Q3UGP8	Alg10b	Putative Dol-P-Glc:Glc(2)Man(9)GlcNAc(2)-PP-Dol alpha-1,2-glucosyltransferase	31536.9	100.647	2887		55465	22	20	1172795264					+		+
sp|Q3TZM9|ALG11_MOUSE	Q3TZM9	Alg11	GDP-Man:Man(3)GlcNAc(2)-PP-Dol alpha-1,2-mannosyltransferase	6636.04	21.1783	5467		55270	17	17	245913712							+
sp|Q8VDB2|ALG12_MOUSE	Q8VDB2	Alg12	Dol-P-Man:Man(7)GlcNAc(2)-PP-Dol alpha-1,6-mannosyltransferase	225.745	0.720443	9216		54543	2	2	8255457					+		+
sp|Q9D8C3|ALG13_MOUSE	Q9D8C3	Alg13	Putative bifunctional UDP-N-acetylglucosamine transferase and deubiquitinase ALG13	554.774	1.77051	8809		128664	4	4	47858376					+		+
sp|Q9D081|ALG14_MOUSE	Q9D081	Alg14	UDP-N-acetylglucosamine transferase subunit ALG14 homolog	4383.28	13.9888	6208		24429	7	7	71794176							+
sp|Q9DBE8|ALG2_MOUSE	Q9DBE8	Alg2	Alpha-1,3/1,6-mannosyltransferase ALG2	178261	568.902	1073		47405	130	130	5665838080					+		+
sp|Q8K2A8|ALG3_MOUSE	Q8K2A8	Alg3	Dol-P-Man:Man(5)GlcNAc(2)-PP-Dol alpha-1,3-mannosyltransferase	5004.1	15.9701	5973		50186	3	3	168380864							+
sp|Q9DB25|ALG5_MOUSE	Q9DB25	Alg5	Dolichyl-phosphate beta-glucosyltransferase	27509.4	87.7937	3075		36791	26	26	678590272					+		+
sp|Q3TAE8|ALG6_MOUSE	Q3TAE8	Alg6	Dolichyl pyrophosphate Man9GlcNAc2 alpha-1,3-glucosyltransferase	1440.88	4.59843	7888		57874	3	3	55910744					+		+
sp|Q6P8H8|ALG8_MOUSE	Q6P8H8	Alg8	Probable dolichyl pyrophosphate Glc1Man9GlcNAc2 alpha-1,3-glucosyltransferase	3482.88	11.1153	6604		59535	6	6	139025728					+		+
sp|Q8VDI9|ALG9_MOUSE	Q8VDI9	Alg9	Alpha-1,2-mannosyltransferase ALG9	8889.45	28.3698	4898		69561	18	18	414596032					+		+
sp|P0CB42|ALKB1_MOUSE	P0CB42	Alkbh1	Nucleic acid dioxygenase ALKBH1	5451.39	17.3976	5819		43746	7	7	159893280						+	+
sp|Q8K1E6|ALKB3_MOUSE	Q8K1E6	Alkbh3	Alpha-ketoglutarate-dependent dioxygenase alkB homolog 3	8427.34	26.8951	4981		33061	2	2	186806064							+
sp|Q9D8F1|ALKB4_MOUSE	Q9D8F1	Alkbh4	Alpha-ketoglutarate-dependent dioxygenase alkB homolog 4	1703.6	5.43689	7677		33394	2	2	38143548							+
sp|Q3TSG4|ALKB5_MOUSE	Q3TSG4	Alkbh5	RNA demethylase ALKBH5	4463.18	14.2438	6179		44411	11	11	132898336							+
sp|Q8K2U2|ALKB6_MOUSE	Q8K2U2	Alkbh6	Alpha-ketoglutarate-dependent dioxygenase alkB homolog 6	12314.1	39.2993	4308		26776	12	11	221071664							+
sp|Q9D6Z0|ALKB7_MOUSE	Q9D6Z0	Alkbh7	Alpha-ketoglutarate-dependent dioxygenase alkB homolog 7, mitochondrial	7005.73	22.3581	5360		24970	8	8	117288752						+	+
sp|Q80Y20|ALKB8_MOUSE	Q80Y20	Alkbh8	Alkylated DNA repair protein alkB homolog 8	3935.96	12.5612	6392		74768	19	19	197310912							+
sp|Q9WV07|LOXE3_MOUSE	Q9WV07	Aloxe3	Hydroperoxide isomerase ALOXE3	414.497	1.32283	8979		80473	4	3	22364324							+
sp|O09174|AMACR_MOUSE	O09174	Amacr	Alpha-methylacyl-CoA racemase	15269.3	48.7305	3958		41704	21	18	426954208						+	+
sp|Q8JZV7|NAGA_MOUSE	Q8JZV7	Amdhd2	N-acetylglucosamine-6-phosphate deacetylase	12057.3	38.4799	4352		43501	30	30	351670016							+
sp|Q9DBT5|AMPD2_MOUSE	Q9DBT5	Ampd2	AMP deaminase 2	22335.7	71.2823	3353		92024	73	73	1378113792							+
sp|O08739|AMPD3_MOUSE	O08739	Ampd3	AMP deaminase 3	1752.21	5.592	7642		88652	19	19	104149744							+
sp|Q8CFA2|GCST_MOUSE	Q8CFA2	Amt	Aminomethyltransferase, mitochondrial	17765	56.6955	3712		44009	17	17	524194368						+	+
sp|O54754|AOXA_MOUSE	O54754	Aox1	Aldehyde oxidase 1	1902.8	6.07261	7524		146678	36	35	187129632							+
sp|Q8R146|APEH_MOUSE	Q8R146	Apeh	Acylamino-acid-releasing enzyme	18436.1	58.8372	3653		81581	47	47	1008424000							+
sp|Q00623|APOA1_MOUSE	Q00623	Apoa1	Apolipoprotein A-I	66516.8	212.282	1968		30616	6	6	1365414144							+
sp|E9Q414|APOB_MOUSE	E9Q414	Apob	Apolipoprotein B-100	42.5601	0.135827	9408		509432	2	2	14536958							+
sp|Q9DCZ4|MIC26_MOUSE	Q9DCZ4	Apoo	MIC	398630	1272.19	671		22604	30	30	6041437184						+	+
sp|P08030|APT_MOUSE	P08030	Aprt	Adenine phosphoribosyltransferase	265678	847.887	856		19724	45	45	3513463808							+
sp|P55088|AQP4_MOUSE	P55088	Aqp4	Aquaporin-4	8302.68	26.4972	5009		34436	5	5	191697152							+
sp|Q61176|ARGI1_MOUSE	Q61176	Arg1	Arginase-1	7208.79	23.0062	5287		34808	6	6	168238640							+
sp|O08691|ARGI2_MOUSE	O08691	Arg2	Arginase-2, mitochondrial	9335.26	29.7926	4808		38878	12	12	243340752						+	+
sp|P53762|ARNT_MOUSE	P53762	Arnt	Aryl hydrocarbon receptor nuclear translocator	635.712	2.02881	8706		86963	6	6	37066296							+
sp|Q61324|ARNT2_MOUSE	Q61324	Arnt2	Aryl hydrocarbon receptor nuclear translocator 2	21816.4	69.6251	3377		77902	33	33	1139506304							+
sp|Q9D2L1|ARSK_MOUSE	Q9D2L1	Arsk	Arylsulfatase K	2409.56	7.68987	7187		62801	8	8	101458416							+
sp|Q91WU5|AS3MT_MOUSE	Q91WU5	As3mt	Arsenite methyltransferase	385.012	1.22873	9020		41794	2	2	10788800							+
sp|Q9JHE3|ASAH2_MOUSE	Q9JHE3	Asah2	Neutral ceramidase	664.667	2.12122	8677		83509	4	4	37215332							+
sp|Q6NXK8|ASIC1_MOUSE	Q6NXK8	Asic1	Acid-sensing ion channel 1	8578.09	27.3762	4952		59668	21	19	343175904							+
sp|Q925H0|ASIC2_MOUSE	Q925H0	Asic2	Acid-sensing ion channel 2	3968.03	12.6636	6380		57739	11	9	153613072							+
sp|Q7TNS7|ASIC4_MOUSE	Q7TNS7	Asic4	Acid-sensing ion channel 4	1371.12	4.3758	7945		59216	6	6	54437608							+
sp|Q91YI0|ARLY_MOUSE	Q91YI0	Asl	Argininosuccinate lyase	24064.9	76.8008	3255		51739	49	48	834807488							+
sp|Q61024|ASNS_MOUSE	Q61024	Asns	Asparagine synthetase [glutamine-hydrolyzing]	90276.3	288.108	1641		64283	108	108	3890937856							+
sp|Q8BFS9|ASND1_MOUSE	Q8BFS9	Asnsd1	Asparagine synthetase domain-containing protein 1	190.443	0.607781	9264		69753	5	5	8906616							+
sp|Q8BSY0|ASPH_MOUSE	Q8BSY0	Asph	Aspartyl/asparaginyl beta-hydroxylase	5534.79	17.6638	5793		83042	26	26	308164992							+
sp|Q2TA57|ASPH1_MOUSE	Q2TA57	Asphd1	Aspartate beta-hydroxylase domain-containing protein 1	2212.25	7.0602	7308		38266	13	13	56758712							+
sp|Q80VP9|ASPH2_MOUSE	Q80VP9	Asphd2	Aspartate beta-hydroxylase domain-containing protein 2	9741.66	31.0896	4723		38731	23	23	252974272							+
sp|Q8C0M9|ASGL1_MOUSE	Q8C0M9	Asrgl1	Isoaspartyl peptidase/L-asparaginase	258631	825.396	872		33950	81	81	5887141376							+
sp|O88544|CSN4_MOUSE	O88544	Cops4	COP9 signalosome complex subunit 4	204967	654.133	994		46285	171	171	6360761344									+
sp|P63165|SUMO1_HUMAN	P63165	SUMO1	Small ubiquitin-related modifier 1	188969	603.075	1028		11557	11	11	1464263040									+
sp|Q9CWJ9|PUR9_MOUSE	Q9CWJ9	Atic	Bifunctional purine biosynthesis protein ATIC	74173.7	236.718	1860		64217	124	124	3193628160							+
sp|Q9Z1W8|AT12A_MOUSE	Q9Z1W8	Atp12a	Potassium-transporting ATPase alpha chain 2	882571	2816.64	347		114727	290	8	67889029120							+
sp|Q9EPE9|AT131_MOUSE	Q9EPE9	Atp13a1	Endoplasmic reticulum transmembrane helix translocase	14105.4	45.0161	4077		132388	101	101	1252041472							+
sp|Q5XF89|AT133_MOUSE	Q5XF89	Atp13a3	Probable cation-transporting ATPase 13A3	1537.91	4.90809	7819		137469	23	22	141748784							+
sp|Q8VDN2|AT1A1_MOUSE	Q8VDN2	Atp1a1	Sodium/potassium-transporting ATPase subunit alpha-1	1.03725e+06	3310.28	309		112982	893	320	78573469696							+
sp|Q6PIE5|AT1A2_MOUSE	Q6PIE5	Atp1a2	Sodium/potassium-transporting ATPase subunit alpha-2	1.24716e+06	3980.21	254		112217	845	172	93835395072							+
sp|Q6PIC6|AT1A3_MOUSE	Q6PIC6	Atp1a3	Sodium/potassium-transporting ATPase subunit alpha-3	1.25303e+06	3998.91	253		111692	1455	780	93835395072							+
sp|Q9WV27|AT1A4_MOUSE	Q9WV27	Atp1a4	Sodium/potassium-transporting ATPase subunit alpha-4	1.02005e+06	3255.39	312		114887	429	4	78573469696							+
sp|P14094|AT1B1_MOUSE	P14094	Atp1b1	Sodium/potassium-transporting ATPase subunit beta-1	3.20259e+06	10220.8	122		35195	272	272	75573133312							+
sp|P14231|AT1B2_MOUSE	P14231	Atp1b2	Sodium/potassium-transporting ATPase subunit beta-2	268075	855.535	849		33344	91	89	5993192448							+
sp|P97370|AT1B3_MOUSE	P97370	Atp1b3	Sodium/potassium-transporting ATPase subunit beta-3	67403.7	215.113	1955		31776	41	39	1436043776							+
sp|O55143|AT2A2_MOUSE	O55143	Atp2a2	Sarcoplasmic/endoplasmic reticulum calcium ATPase 2	157769	503.506	1167		114858	429	394	12149772288							+
sp|Q64518|AT2A3_MOUSE	Q64518	Atp2a3	Sarcoplasmic/endoplasmic reticulum calcium ATPase 3	90574.3	289.059	1636		109530	36	1	6651544576							+
sp|G5E829|AT2B1_MOUSE	G5E829	Atp2b1	Plasma membrane calcium-transporting ATPase 1	164420	524.73	1140		134747	483	251	14854474752							+
sp|Q9R0K7|AT2B2_MOUSE	Q9R0K7	Atp2b2	Plasma membrane calcium-transporting ATPase 2	141655	452.079	1248		132588	501	291	12592774144							+
sp|Q6Q477|AT2B4_MOUSE	Q6Q477	Atp2b4	Plasma membrane calcium-transporting ATPase 4	151423	483.253	1200		133069	370	213	13509963776							+
sp|Q80XR2|AT2C1_MOUSE	Q80XR2	Atp2c1	Calcium-transporting ATPase type 2C member 1	12225.3	39.016	4318		100299	67	67	822133248							+
sp|Q9WTT4|VATG2_MOUSE	Q9WTT4	Atp6v1g2	V-type proton ATPase subunit G 2	838001	2674.4	358		13651	109	109	7669967360							+
sp|Q64430|ATP7A_MOUSE	Q64430	Atp7a	Copper-transporting ATPase 1	714.894	2.28152	8622		161959	15	14	77630272							+
sp|P70704|AT8A1_MOUSE	P70704	Atp8a1	Phospholipid-transporting ATPase IA	50211.3	160.245	2279		131413	169	163	4424093696							+
sp|P98200|AT8A2_MOUSE	P98200	Atp8a2	Phospholipid-transporting ATPase IB	10369.8	33.0944	4612		129417	56	51	899804480							+
sp|P98199|AT8B2_MOUSE	P98199	Atp8b2	Phospholipid-transporting ATPase ID	268.881	0.858108	9167		136968	5	4	24692418							+
sp|Q6UQ17|AT8B3_MOUSE	Q6UQ17	Atp8b3	Phospholipid-transporting ATPase IK	5125.76	16.3584	5933		151955	5	0	522225440							+
sp|O70228|ATP9A_MOUSE	O70228	Atp9a	Probable phospholipid-transporting ATPase IIA	33448.3	106.747	2807		118609	112	91	2659969536							+
sp|P98195|ATP9B_MOUSE	P98195	Atp9b	Probable phospholipid-transporting ATPase IIB	15323.5	48.9034	3953		129017	45	24	1325527168							+
sp|Q9JLZ3|AUHM_MOUSE	Q9JLZ3	Auh	Methylglutaconyl-CoA hydratase, mitochondrial	178793	570.6	1070		33395	64	63	4003280384						+	+
sp|Q920V1|B3GL1_MOUSE	Q920V1	B3galnt1	UDP-GalNAc:beta-1,3-N-acetylgalactosaminyltransferase 1	4917.02	15.6922	6013		39371	14	14	129796472					+		+
sp|O54904|B3GT1_MOUSE	O54904	B3galt1	Beta-1,3-galactosyltransferase 1	4726.19	15.0832	6079		37993	14	14	120392416					+		+
sp|O54905|B3GT2_MOUSE	O54905	B3galt2	Beta-1,3-galactosyltransferase 2	814.53	2.5995	8501		49095	4	3	26811982					+		+
sp|Q9Z0F0|B3GT4_MOUSE	Q9Z0F0	B3galt4	Beta-1,3-galactosyltransferase 4	395.257	1.26143	9008		41236	3	3	10927995					+		+
sp|Q9JI67|B3GT5_MOUSE	Q9JI67	B3galt5	Beta-1,3-galactosyltransferase 5	1710.97	5.46041	7673		35964	2	2	41256824					+		+
sp|Q91Z92|B3GT6_MOUSE	Q91Z92	B3galt6	Beta-1,3-galactosyltransferase 6	13464.5	42.9708	4161		37021	20	20	334213216					+		+
sp|Q9CW73|B3GA1_MOUSE	Q9CW73	B3gat1	Galactosylgalactosylxylosylprotein 3-beta-glucuronosyltransferase 1	6665.63	21.2727	5459		38237	14	14	170887232							+
sp|P59270|B3GA2_MOUSE	P59270	B3gat2	Galactosylgalactosylxylosylprotein 3-beta-glucuronosyltransferase 2	4096.77	13.0745	6317		37132	16	15	101993952					+		+
sp|P58158|B3GA3_MOUSE	P58158	B3gat3	Galactosylgalactosylxylosylprotein 3-beta-glucuronosyltransferase 3	25450.8	81.2239	3182		37067	24	23	632519296					+		+
sp|Q9Z222|B3GN2_MOUSE	Q9Z222	B3GNT2	N-acetyllactosaminide beta-1,3-N-acetylglucosaminyltransferase 2	438.77	1.40029	8949		45883	5	4	13498119					+		+
sp|Q8BGY6|B3GN5_MOUSE	Q8BGY6	B3gnt5	Lactosylceramide 1,3-N-acetyl-beta-D-glucosaminyltransferase	1851.06	5.90749	7571		43914	3	3	54501528					+		+
sp|Q09200|B4GN1_MOUSE	Q09200	B4galnt1	Beta-1,4 N-acetylgalactosaminyltransferase 1	6614.87	21.1107	5469		59212	23	22	262612512					+		+
sp|Q766D5|B4GN4_MOUSE	Q766D5	B4galnt4	N-acetyl-beta-glucosaminyl-glycoprotein 4-beta-N-acetylgalactosaminyltransferase 1	1426.85	4.55367	7901		117373	17	16	112287712					+		+
sp|P15535|B4GT1_MOUSE	P15535	B4galt1	Beta-1,4-galactosyltransferase 1	569.568	1.81772	8788		44411	2	2	16959804					+		+
sp|Q9Z2Y2|B4GT2_MOUSE	Q9Z2Y2	B4galt2	Beta-1,4-galactosyltransferase 2	2688.62	8.58047	7028		41909	9	6	75547664					+		+
sp|Q91YY2|B4GT3_MOUSE	Q91YY2	B4galt3	Beta-1,4-galactosyltransferase 3	1545.06	4.93091	7814		44084	13	13	45667880					+		+
sp|Q9JJ04|B4GT4_MOUSE	Q9JJ04	B4galt4	Beta-1,4-galactosyltransferase 4	5637.07	17.9902	5764		39700	7	7	150047264					+		+
sp|Q9WVK5|B4GT6_MOUSE	Q9WVK5	B4galt6	Beta-1,4-galactosyltransferase 6	1636.68	5.22332	7726		44759	8	4	49116776							+
sp|Q8R087|B4GT7_MOUSE	Q8R087	B4galt7	Beta-1,4-galactosyltransferase 7	3255.86	10.3908	6733		37754	6	6	82416224					+		+
sp|P24288|BCAT1_MOUSE	P24288	Bcat1	Branched-chain-amino-acid aminotransferase, cytosolic	181598	579.554	1058		42791	85	85	5210131456							+
sp|O35855|BCAT2_MOUSE	O35855	Bcat2	Branched-chain-amino-acid aminotransferase, mitochondrial	28856	92.0913	3003		44127	32	32	853740160						+	+
sp|P50136|ODBA_MOUSE	P50136	Bckdha	2-oxoisovalerate dehydrogenase subunit alpha, mitochondrial	54387.3	173.572	2181		50371	85	85	1836802304						+	+
sp|Q6P3A8|ODBB_MOUSE	Q6P3A8	Bckdhb	2-oxoisovalerate dehydrogenase subunit beta, mitochondrial	48361.3	154.34	2321		42880	29	29	1390390656						+	+
sp|Q9CZP5|BCS1_MOUSE	Q9CZP5	Bcs1l	Mitochondrial chaperone BCS1	34619.9	110.486	2755		47406	66	62	1100381824						+	+
sp|Q80XN0|BDH_MOUSE	Q80XN0	Bdh1	D-beta-hydroxybutyrate dehydrogenase, mitochondrial	793074	2531.02	376		38299	328	287	20365066240						+	+
sp|Q8JZV9|BDH2_MOUSE	Q8JZV9	Bdh2	3-hydroxybutyrate dehydrogenase type 2	1304.94	4.1646	8010		26753	3	3	23407118							+
sp|O35490|BHMT1_MOUSE	O35490	Bhmt	Betaine--homocysteine S-methyltransferase 1	4651.59	14.8451	6102		45021	9	9	140410912							+
sp|Q9CY64|BIEA_MOUSE	Q9CY64	Blvra	Biliverdin reductase A	57004.7	181.925	2129		33525	45	45	1281338880							+
sp|Q923D2|BLVRB_MOUSE	Q923D2	Blvrb	Flavin reductase (NADPH)	72496	231.364	1880		22197	38	38	1078929024							+
sp|O55003|BNIP3_MOUSE	O55003	Bnip3	BCL2/adenovirus E1B 19 kDa protein-interacting protein 3	19163.5	61.1586	3578		20978	14	13	269540640						+	+
sp|P63330|PP2AA_MOUSE	P63330	Ppp2ca	Serine/threonine-protein phosphatase 2A catalytic subunit alpha isoform	717197	2288.87	404		35608	200	8	17122636800				+
sp|Q8R164|BPHL_MOUSE	Q8R164	Bphl	Valacyclovir hydrolase	88899.5	283.715	1665		32851	71	71	1958089984						+	+
sp|P63087|PP1G_MOUSE	P63087	Ppp1cc	Serine/threonine-protein phosphatase PP1-gamma catalytic subunit	667397	2129.93	424		36984	161	6	16549402624				+
sp|Q9Z2E9|BSCL2_MOUSE	Q9Z2E9	Bscl2	Seipin	6030.58	19.246	5647		43105	15	13	174289536							+
sp|Q8CIF4|BTD_MOUSE	Q8CIF4	Btd	Biotinidase	938.505	2.99515	8352		58154	3	3	36593220							+
sp|Q9JJ06|C1GLT_MOUSE	Q9JJ06	C1galt1	Glycoprotein-N-acetylgalactosamine 3-beta-galactosyltransferase 1	3011.97	9.6124	6862		42304	6	6	85431080					+		+
sp|P01027|CO3_MOUSE	P01027	C3	Complement C3	761.09	2.42895	8563		186484	5	2	95161688							+
sp|P61215|CAH10_MOUSE	P61215	Ca10	Carbonic anhydrase-related protein 10	12526	39.9755	4280		37563	13	13	315469056							+
sp|O70354|CAH11_MOUSE	O70354	Ca11	Carbonic anhydrase-related protein 11	6479.99	20.6803	5515		36051	17	17	156630384							+
sp|P00920|CAH2_MOUSE	P00920	Ca2	Carbonic anhydrase 2	90106.8	287.567	1647		29033	36	27	1754017792							+
sp|P16015|CAH3_MOUSE	P16015	Ca3	Carbonic anhydrase 3	8752.11	27.9315	4922		29366	5	5	172322448							+
sp|Q64444|CAH4_MOUSE	Q64444	Ca4	Carbonic anhydrase 4	733.419	2.34064	8598		34351	3	3	16891796							+
sp|Q9QZA0|CAH5B_MOUSE	Q9QZA0	Ca5b	Carbonic anhydrase 5B, mitochondrial	7196.34	22.9664	5289		36623	9	9	176705456							+
sp|P28651|CAH8_MOUSE	P28651	Ca8	Carbonic anhydrase-related protein	14795.5	47.2185	4007		33081	11	9	328165792							+
sp|P97445|CAC1A_MOUSE	P97445	Cacna1a	Voltage-dependent P/Q-type calcium channel subunit alpha-1A	2515.36	8.02754	7124		267647	56	48	451385280							+
sp|O55017|CAC1B_MOUSE	O55017	Cacna1b	Voltage-dependent N-type calcium channel subunit alpha-1B	2405.77	7.67779	7188		261481	73	68	421773344							+
sp|Q01815|CAC1C_MOUSE	Q01815	Cacna1c	Voltage-dependent L-type calcium channel subunit alpha-1C	1720.65	5.4913	7666		240138	43	16	277037408							+
sp|Q99246|CAC1D_MOUSE	Q99246	Cacna1d	Voltage-dependent L-type calcium channel subunit alpha-1D	1142	3.64459	8153		247061	20	1	189171472							+
sp|O88427|CAC1H_MOUSE	O88427	Cacna1h	Voltage-dependent T-type calcium channel subunit alpha-1H	226.487	0.722811	9214		262030	4	4	39790376							+
sp|O08532|CA2D1_MOUSE	O08532	Cacna2d1	Voltage-dependent calcium channel subunit alpha-2/delta-1	124095	396.037	1360		124630	236	224	10369582080							+
sp|Q6PHS9|CA2D2_MOUSE	Q6PHS9	Cacna2d2	Voltage-dependent calcium channel subunit alpha-2/delta-2	67107.4	214.167	1957		130385	68	56	5866549760							+
sp|Q8R3Z5|CACB1_MOUSE	Q8R3Z5	Cacnb1	Voltage-dependent L-type calcium channel subunit beta-1	39859.3	127.207	2570		65486	63	37	1750097920							+
sp|Q8CC27|CACB2_MOUSE	Q8CC27	Cacnb2	Voltage-dependent L-type calcium channel subunit beta-2	35683.7	113.881	2716		73149	35	9	1750097920							+
sp|P54285|CACB3_MOUSE	P54285	Cacnb3	Voltage-dependent L-type calcium channel subunit beta-3	47830.8	152.648	2345		54572	47	27	1750097920							+
sp|Q8R0S4|CACB4_MOUSE	Q8R0S4	Cacnb4	Voltage-dependent L-type calcium channel subunit beta-4	45042.7	143.75	2429		57950	51	29	1750097920							+
sp|O88602|CCG2_MOUSE	O88602	Cacng2	Voltage-dependent calcium channel gamma-2 subunit	13218.8	42.1866	4194		35895	9	5	318134848							+
sp|Q9JJV5|CCG3_MOUSE	Q9JJV5	Cacng3	Voltage-dependent calcium channel gamma-3 subunit	16486.1	52.6139	3828		35516	20	16	392578624							+
sp|Q9JJV4|CCG4_MOUSE	Q9JJV4	Cacng4	Voltage-dependent calcium channel gamma-4 subunit	2797.59	8.92824	6963		36535	6	6	68529504							+
sp|Q8VHW4|CCG5_MOUSE	Q8VHW4	Cacng5	Voltage-dependent calcium channel gamma-5 subunit	1739.05	5.55	7651		30894	3	3	36022180							+
sp|P62956|CCG7_MOUSE	P62956	Cacng7	Voltage-dependent calcium channel gamma-7 subunit	265.176	0.846284	9168		31003	2	2	5.51216e+06							+
sp|Q8VHW2|CCG8_MOUSE	Q8VHW2	Cacng8	Voltage-dependent calcium channel gamma-8 subunit	78969.1	252.022	1786		43453	44	44	2300706816							+
sp|B2RQC6|PYR1_MOUSE	B2RQC6	Cad	CAD protein	11956.4	38.1578	4369		243238	211	201	1949923328							+
sp|Q8VCF1|CANT1_MOUSE	Q8VCF1	Cant1	Soluble calcium-activated nucleotidase 1	12068	38.5139	4349		45653	22	22	369393280							+
sp|P49817|CAV1_MOUSE	P49817	Cav1	Caveolin-1	3431.96	10.9528	6634		20539	4	4	47261272							+
sp|P48758|CBR1_MOUSE	P48758	Cbr1	Carbonyl reductase [NADPH] 1	495071	1579.97	557		30641	161	150	10170785792							+
sp|Q8K354|CBR3_MOUSE	Q8K354	Cbr3	Carbonyl reductase [NADPH] 3	211222	674.096	976		30953	45	35	4383558144						+	+
sp|Q91VT4|CBR4_MOUSE	Q91VT4	Cbr4	Carbonyl reductase family member 4	49330.2	157.433	2303		25415	29	29	840596800						+	+
sp|Q91WT9|CBS_MOUSE	Q91WT9	Cbs	Cystathionine beta-synthase	34099.1	108.824	2782		61544	49	49	1407063168							+
sp|Q08857|CD36_MOUSE	Q08857	Cd36	Platelet glycoprotein 4	3163.93	10.0974	6788		52698	9	9	111790784							+
sp|Q8BMD5|CDAC1_MOUSE	Q8BMD5	Cdadc1	Cytidine and dCMP deaminase domain-containing protein 1	781.469	2.49398	8537		59062	9	9	30945996							+
sp|Q8VDP6|CDIPT_MOUSE	Q8VDP6	Cdipt	CDP-diacylglycerol--inositol 3-phosphatidyltransferase	153016	488.337	1190		23599	61	61	2421117952							+
sp|P60334|CDO1_MOUSE	P60334	Cdo1	Cysteine dioxygenase type 1	2202.33	7.02852	7311		23026	15	4	34000448							+
sp|P98191|CDS1_MOUSE	P98191	Cds1	Phosphatidate cytidylyltransferase 1	22571.9	72.036	3341		52875	19	11	800207744							+
sp|Q99L43|CDS2_MOUSE	Q99L43	Cds2	Phosphatidate cytidylyltransferase 2	88135.9	281.278	1673		51314	43	35	3032308992							+
sp|Q8BGS7|CEPT1_MOUSE	Q8BGS7	Cept1	Choline/ethanolaminephosphotransferase 1	9700.49	30.9582	4734		46434	12	12	302005088							+
sp|Q8K4Q7|CERK1_MOUSE	Q8K4Q7	Cerk	Ceramide kinase	3104.16	9.90663	6818		59843	11	11	124549472							+
sp|P27545|CERS1_MOUSE	P27545	Cers1	Ceramide synthase 1	49732	158.715	2289		40100	27	27	1337102464							+
sp|Q924Z4|CERS2_MOUSE	Q924Z4	Cers2	Ceramide synthase 2	10143.1	32.3707	4651		45024	14	14	306195168							+
sp|Q9D6J1|CERS4_MOUSE	Q9D6J1	Cers4	Ceramide synthase 4	1841.09	5.87566	7579		46017	5	5	56803828							+
sp|Q8C172|CERS6_MOUSE	Q8C172	Cers6	Ceramide synthase 6	16222.2	51.7717	3862		44813	19	19	487415040							+
sp|O54804|CHKA_MOUSE	O54804	Chka	Choline kinase alpha	7791.75	24.8666	5143		51985	24	24	271579776							+
sp|O55229|CHKB_MOUSE	O55229	Chkb	Choline/ethanolamine kinase	23170.2	73.9454	3302		45126	46	46	701036416							+
sp|P61022|CHP1_MOUSE	P61022	Chp1	Calcineurin B homologous protein 1	121481	387.695	1373		22432	57	57	1827092480							+
sp|Q6IQX7|CHSS2_MOUSE	Q6IQX7	Chpf	Chondroitin sulfate synthase 2	1473.74	4.70329	7868		85534	13	13	84516880					+		+
sp|Q8C025|CHPT1_MOUSE	Q8C025	Chpt1	Cholinephosphotransferase 1	651.706	2.07986	8691		44608	3	3	19491666						+	+
sp|O70174|ACHA4_MOUSE	O70174	Chrna4	Neuronal acetylcholine receptor subunit alpha-4	1172.55	3.74209	8128		70305	3	3	55271660							+
sp|P49582|ACHA7_MOUSE	P49582	Chrna7	Neuronal acetylcholine receptor subunit alpha-7	472.857	1.50908	8911		56632	3	3	17954636							+
sp|Q9EQC0|CHST1_MOUSE	Q9EQC0	Chst1	Carbohydrate sulfotransferase 1	7518.15	23.9935	5206		46904	16	16	236431552					+		+
sp|Q6PGK7|CHSTA_MOUSE	Q6PGK7	Chst10	Carbohydrate sulfotransferase 10	2315.71	7.39036	7246		42055	6	6	65295860					+		+
sp|Q9JME2|CHSTB_MOUSE	Q9JME2	Chst11	Carbohydrate sulfotransferase 11	16910.8	53.9692	3789		41632	13	13	472036256					+		+
sp|Q99LL3|CHSTC_MOUSE	Q99LL3	Chst12	Carbohydrate sulfotransferase 12	1006.97	3.21363	8276		49398	4	4	33350958					+		+
sp|Q91XQ5|CHSTF_MOUSE	Q91XQ5	Chst15	Carbohydrate sulfotransferase 15	350.705	1.11924	9064		64986	3	3	15280815					+		+
sp|Q80WV3|CHST2_MOUSE	Q80WV3	Chst2	Carbohydrate sulfotransferase 2	6134.64	19.5781	5609		57828	24	24	237854656					+		+
sp|Q9EP78|CHST7_MOUSE	Q9EP78	Chst7	Carbohydrate sulfotransferase 7	2960.97	9.44966	6885		54767	2	1	108727096					+		+
sp|Q8BQ86|CHST8_MOUSE	Q8BQ86	Chst8	Carbohydrate sulfotransferase 8	319.331	1.01912	9091		48282	3	3	10337393							+
sp|Q6ZQ11|CHSS1_MOUSE	Q6ZQ11	Chsy1	Chondroitin sulfate synthase 1	623.215	1.98893	8726		91383	12	12	38184560					+		+
sp|Q5DTK1|CHSS3_MOUSE	Q5DTK1	Chsy3	Chondroitin sulfate synthase 3	1035.4	3.30439	8252		100099	12	12	69490128					+		+
sp|Q04447|KCRB_MOUSE	Q04447	Ckb	Creatine kinase B-type	4.40298e+06	14051.7	74		42713	995	954	126093000704							+
sp|P07310|KCRM_MOUSE	P07310	Ckm	Creatine kinase M-type	278030	887.307	828		43045	56	32	8024154624							+
sp|P06732|KCRM_HUMAN	P06732	CKM	Creatine kinase M-type	247713	790.553	893		43101	28	4	7158476288							+
sp|Q99LI2|CLCC1_MOUSE	Q99LI2	Clcc1	Chloride channel CLIC-like protein 1	7403.58	23.6278	5232		60621	21	21	300918912							+
sp|Q9R0A1|CLCN2_MOUSE	Q9R0A1	Clcn2	Chloride channel protein 2	528.805	1.68763	8840		99447	11	11	35259116							+
sp|Q9Z1Q5|CLIC1_MOUSE	Q9Z1Q5	Clic1	Chloride intracellular channel protein 1	29995.9	95.7291	2948		27013	28	27	543274368							+
sp|Q9QYB1|CLIC4_MOUSE	Q9QYB1	Clic4	Chloride intracellular channel protein 4	113820	363.245	1430		28729	54	53	2192411392							+
sp|Q8R4N0|CLYBL_MOUSE	Q8R4N0	Clybl	Citramalyl-CoA lyase, mitochondrial	44521.1	142.085	2447		37549	41	41	1120852736						+	+
sp|Q99KK2|NEUA_MOUSE	Q99KK2	Cmas	N-acylneuraminate cytidylyltransferase	123082	392.803	1365		48058	118	118	3965913600					+		+
sp|Q8R1G2|CMBL_MOUSE	Q8R1G2	Cmbl	Carboxymethylenebutenolidase homolog	3065.28	9.78254	6840		27902	6	6	57344216							+
sp|Q9DBP5|KCY_MOUSE	Q9DBP5	Cmpk1	UMP-CMP kinase	1.09443e+06	3492.76	287		22165	154	130	16264448000							+
sp|Q9D1A2|CNDP2_MOUSE	Q9D1A2	Cndp2	Cytosolic non-specific dipeptidase	189925	606.129	1024		52767	157	157	6719390720							+
sp|Q3UJ81|NEPR1_MOUSE	Q3UJ81	Cnep1r1	Nuclear envelope phosphatase-regulatory subunit 1	16095.6	51.3675	3875		14267	6	6	153965440							+
sp|P16330|CN37_MOUSE	P16330	Cnp	2',3'-cyclic-nucleotide 3'-phosphodiesterase	97388.5	310.806	1571		47123	58	58	3076981760							+
sp|Q9DBL7|COASY_MOUSE	Q9DBL7	Coasy	Bifunctional coenzyme A synthase	37449	119.515	2658		62023	49	49	1557317120						+	+
sp|Q8K297|GT251_MOUSE	Q8K297	Colgalt1	Procollagen galactosyltransferase 1	10468.6	33.4096	4595		71061	25	25	498775904							+
sp|Q6NVG7|GT252_MOUSE	Q6NVG7	Colgalt2	Procollagen galactosyltransferase 2	635.264	2.02738	8707		72788	4	4	31002612							+
sp|O88587|COMT_MOUSE	O88587	Comt	Catechol O-methyltransferase	82110.1	262.047	1742		29486	55	52	1623293952		+				+	+
sp|Q8BIG7|CMTD1_MOUSE	Q8BIG7	Comtd1	Catechol O-methyltransferase domain-containing protein 1	29099.9	92.8696	2987		28961	22	17	565053760						+	+
sp|Q3THF9|CQ10B_MOUSE	Q3THF9	Coq10b	Coenzyme Q-binding protein COQ10 homolog B, mitochondrial	2785.77	8.89053	6972		27269	3	3	50933020						+	+
sp|Q66JT7|COQ2_MOUSE	Q66JT7	Coq2	4-hydroxybenzoate polyprenyltransferase, mitochondrial	1511.23	4.82296	7845		40504	4	4	41040664						+	+
sp|Q8BMS4|COQ3_MOUSE	Q8BMS4	Coq3	Ubiquinone biosynthesis O-methyltransferase, mitochondrial	17800.1	56.8074	3706		40957	13	13	488805024						+	+
sp|Q8BGB8|COQ4_MOUSE	Q8BGB8	Coq4	Ubiquinone biosynthesis protein COQ4 homolog, mitochondrial	10962.3	34.9851	4513		30084	11	11	221116608						+	+
sp|Q9CXI0|COQ5_MOUSE	Q9CXI0	Coq5	2-methoxy-6-polyprenyl-1,4-benzoquinol methylase, mitochondrial	11314.3	36.1086	4446		37336	22	22	283231168						+	+
sp|Q8R1S0|COQ6_MOUSE	Q8R1S0	Coq6	Ubiquinone biosynthesis monooxygenase COQ6, mitochondrial	14076.5	44.9239	4083		51393	40	40	485047136						+	+
sp|P97478|COQ7_MOUSE	P97478	Coq7	5-demethoxyubiquinone hydroxylase, mitochondrial	44727.8	142.744	2436		24042	13	13	720995200						+	+
sp|Q8K1Z0|COQ9_MOUSE	Q8K1Z0	Coq9	Ubiquinone biosynthesis protein COQ9, mitochondrial	26687.5	85.1708	3114		35083	36	36	627754432						+	+
sp|Q8CFY5|COX10_MOUSE	Q8CFY5	Cox10	Protoheme IX farnesyltransferase, mitochondrial	5202.81	16.6043	5903		48884	6	4	170525344						+	+
sp|Q6P8I6|COX11_MOUSE	Q6P8I6	Cox11	Cytochrome c oxidase assembly protein COX11, mitochondrial	6832.12	21.8041	5407		30849	6	6	141312688						+	+
sp|Q8BJ03|COX15_MOUSE	Q8BJ03	Cox15	Cytochrome c oxidase assembly protein COX15 homolog	34182.9	109.091	2777		45853	30	30	1050898688						+	+
sp|Q9CR63|COX16_MOUSE	Q9CR63	Cox16	Cytochrome c oxidase assembly protein COX16 homolog, mitochondrial	5469.73	17.4561	5812		12266	5	5	44983548						+	+
sp|P56394|COX17_MOUSE	P56394	Cox17	Cytochrome c oxidase copper chaperone	24773.9	79.0637	3217		6784	5	5	112684784						+	+
sp|Q8VC74|COX18_MOUSE	Q8VC74	Cox18	Cytochrome c oxidase assembly protein COX18, mitochondrial	3121.73	9.96272	6807		36303	7	7	75984128						+	+
sp|Q8K0C8|COX19_MOUSE	Q8K0C8	Cox19	Cytochrome c oxidase assembly protein COX19	9711.19	30.9923	4730		10821	4	4	70457024						+	+
sp|P19783|COX41_MOUSE	P19783	Cox4i1	Cytochrome c oxidase subunit 4 isoform 1, mitochondrial	1.91485e+06	6111.07	189		19530	102	101	25073911808						+	+
sp|P12787|COX5A_MOUSE	P12787	Cox5a	Cytochrome c oxidase subunit 5A, mitochondrial	521294	1663.66	536		16101	58	58	5627557376						+	+
sp|P19536|COX5B_MOUSE	P19536	Cox5b	Cytochrome c oxidase subunit 5B, mitochondrial	730539	2331.45	402		13813	68	68	6765749248						+	+
sp|P56391|CX6B1_MOUSE	P56391	Cox6b1	Cytochrome c oxidase subunit 6B1	1.49425e+06	4768.75	224		10071	43	43	10089732096						+	+
sp|Q9CPQ1|COX6C_MOUSE	Q9CPQ1	Cox6c	Cytochrome c oxidase subunit 6C	2.79304e+06	8913.73	141		8469	70	70	15859663872						+	+
sp|P48771|CX7A2_MOUSE	P48771	Cox7a2	Cytochrome c oxidase subunit 7A2, mitochondrial	351011	1120.22	723		9291	19	19	2186593536						+	+
sp|Q61387|COX7R_MOUSE	Q61387	Cox7a2l	Cytochrome c oxidase subunit 7A-related protein, mitochondrial	34393.4	109.763	2767		12399	11	11	285921184						+	+
sp|Q00493|CBPE_MOUSE	Q00493	Cpe	Carboxypeptidase E	194006	619.152	1016		53256	111	111	6927364096							+
sp|P36552|HEM6_MOUSE	P36552	Cpox	Oxygen-dependent coproporphyrinogen-III oxidase, mitochondrial	19898.4	63.5038	3510		49715	47	47	663269312						+	+
sp|Q8C196|CPSM_MOUSE	Q8C196	Cps1	Carbamoyl-phosphate synthase [ammonia], mitochondrial	4271.86	13.6332	6249		164618	13	6	471496416						+	+
sp|P97742|CPT1A_MOUSE	P97742	Cpt1a	Carnitine O-palmitoyltransferase 1, liver isoform	18988.4	60.5996	3595		88251	61	61	1123548672		+				+	+
sp|Q8BGD5|CPT1C_MOUSE	Q8BGD5	Cpt1c	Carnitine O-palmitoyltransferase 1, brain isoform	19630.7	62.6497	3537		90030	81	81	1184973312						+	+
sp|P52825|CPT2_MOUSE	P52825	Cpt2	Carnitine O-palmitoyltransferase 2, mitochondrial	15192.5	48.4854	3967		73981	52	52	753587712						+	+
sp|P47934|CACP_MOUSE	P47934	Crat	Carnitine O-acetyltransferase	26195.7	83.601	3136		70840	53	53	1244206080						+	+
sp|Q80ZM8|CRLS1_MOUSE	Q80ZM8	Crls1	Cardiolipin synthase (CMP-forming)	1660.06	5.29794	7707		32502	5	5	36175900						+	+
sp|Q9DC50|OCTC_MOUSE	Q9DC50	Crot	Peroxisomal carnitine O-octanoyltransferase	21291.2	67.9487	3415		70264	67	67	1003036224						+	+
sp|Q99KP3|CRYL1_MOUSE	Q99KP3	Cryl1	Lambda-crystallin homolog	37986.9	121.232	2642		35209	26	26	896751360							+
sp|O54983|CRYM_MOUSE	O54983	Crym	Ketimine reductase mu-crystallin	318373	1016.06	767		33523	39	39	7155881472							+
sp|P47199|QOR_MOUSE	P47199	Cryz	Quinone oxidoreductase	110004	351.068	1458		35269	68	68	2601282304						+	+
sp|Q921W4|QORL1_MOUSE	Q921W4	Cryzl1	Quinone oxidoreductase-like protein 1	55319.2	176.546	2161		38725	34	34	1436322816							+
sp|Q9CZU6|CISY_MOUSE	Q9CZU6	Cs	Citrate synthase, mitochondrial	2.19838e+06	7015.91	166		51737	561	556	76258377728						+	+
sp|Q9DBE0|CSAD_MOUSE	Q9DBE0	Csad	Cysteine sulfinic acid decarboxylase	18428.2	58.8119	3656		55145	26	25	681355456							+
sp|Q8BJQ9|CGAT1_MOUSE	Q8BJQ9	Csgalnact1	Chondroitin sulfate N-acetylgalactosaminyltransferase 1	1111.97	3.54875	8183		60917	4	3	45416848					+		+
sp|Q8C1F4|CGAT2_MOUSE	Q8C1F4	Csgalnact2	Chondroitin sulfate N-acetylgalactosaminyltransferase 2	1137.5	3.63022	8159		62530	5	4	47689660					+		+
sp|O88712|CTBP1_MOUSE	O88712	Ctbp1	C-terminal-binding protein 1	192402	614.033	1020		47745	132	76	6159173120							+
sp|Q8VCN5|CGL_MOUSE	Q8VCN5	Cth	Cystathionine gamma-lyase	9818.99	31.3364	4706		43567	24	24	286819840							+
sp|P70698|PYRG1_MOUSE	P70698	Ctps1	CTP synthase 1	34278.4	109.396	2770		66682	98	80	1532545664							+
sp|P70303|PYRG2_MOUSE	P70303	Ctps2	CTP synthase 2	11391.9	36.3562	4438		65514	49	32	500397792							+
sp|P56395|CYB5_MOUSE	P56395	Cyb5a	Cytochrome b5	455671	1454.23	613		15241	33	33	4656389120							+
sp|Q9CQX2|CYB5B_MOUSE	Q9CQX2	Cyb5b	Cytochrome b5 type B	700326	2235.02	410		16318	76	76	7662162944						+	+
sp|Q5SSH8|NEUFC_MOUSE	Q5SSH8	Cyb5d2	Neuferricin	1899.47	6.06197	7529		29162	2	2	37139260							+
sp|Q9DB73|NB5R1_MOUSE	Q9DB73	Cyb5r1	NADH-cytochrome b5 reductase 1	84433	269.46	1712		34135	60	54	1932398720							+
sp|Q3KNK3|NB5R2_MOUSE	Q3KNK3	Cyb5r2	NADH-cytochrome b5 reductase 2	12110.2	38.6486	4339		31360	8	2	254631792							+
sp|Q9DCN2|NB5R3_MOUSE	Q9DCN2	Cyb5r3	NADH-cytochrome b5 reductase 3	674351	2152.13	419		34128	202	202	15430551552						+	+
sp|Q3TDX8|NB5R4_MOUSE	Q3TDX8	Cyb5r4	Cytochrome b5 reductase 4	10903.1	34.7961	4522		59716	23	22	436539360							+
sp|Q9D0M3|CY1_MOUSE	Q9D0M3	Cyc1	Cytochrome c1, heme protein, mitochondrial	712237	2273.04	405		35328	105	98	16870504448						+	+
sp|P62897|CYC_MOUSE	P62897	Cycs	Cytochrome c, somatic	3.45871e+06	11038.1	104		11605	129	36	26911858688						+	+
sp|Q8BKE6|CP20A_MOUSE	Q8BKE6	Cyp20a1	Cytochrome P450 20A1	8014.8	25.5785	5071		52149	19	18	280235648							+
sp|Q9DBX6|CP2S1_MOUSE	Q9DBX6	Cyp2s1	Cytochrome P450 2S1	375.824	1.19941	9034		55632	4	4	14018260							+
sp|Q9CX98|CP2U1_MOUSE	Q9CX98	Cyp2u1	Cytochrome P450 2U1	483.613	1.54341	8894		60578	8	8	19642528							+
sp|Q9JKJ9|CP39A_MOUSE	Q9JKJ9	Cyp39a1	24-hydroxycholesterol 7-alpha-hydroxylase	291.912	0.931609	9137		53575	2	1	10485718							+
sp|Q9WVK8|CP46A_MOUSE	Q9WVK8	Cyp46a1	Cholesterol 24-hydroxylase	45298.8	144.567	2418		56814	95	95	1725547776							+
sp|Q6A152|CP4X1_MOUSE	Q6A152	Cyp4x1	Cytochrome P450 4X1	9006.39	28.7431	4878		58557	24	24	353601664							+
sp|Q8K0C4|CP51A_MOUSE	Q8K0C4	Cyp51a1	Lanosterol 14-alpha demethylase	35754.2	114.106	2713		56776	78	78	1361058560							+
sp|Q60991|CP7B1_MOUSE	Q60991	Cyp7b1	Cytochrome P450 7B1	2321.03	7.40736	7241		58470	7	7	90991168							+
sp|Q8CIM3|D2HDH_MOUSE	Q8CIM3	D2hgdh	D-2-hydroxyglutarate dehydrogenase, mitochondrial	33.9925	0.108484	9417		58576	2	2	1.33502e+06						+	+
sp|P61804|DAD1_MOUSE	P61804	Dad1	Dolichyl-diphosphooligosaccharide--protein glycosyltransferase subunit DAD1	131277	418.959	1314		12497	7	7	1099967360					+		+
sp|Q6WQJ1|DGLA_MOUSE	Q6WQJ1	Dagla	Diacylglycerol lipase-alpha	3430.7	10.9488	6636		115375	24	24	265386496							+
sp|P31786|ACBP_MOUSE	P31786	Dbi	Acyl-CoA-binding protein	8.21745e+06	26225.2	43		10000	61	61	55096193024						+	+
sp|P53395|ODB2_MOUSE	P53395	Dbt	Lipoamide acyltransferase component of branched-chain alpha-keto acid dehydrogenase complex, mitochondrial	38594.9	123.172	2623		53247	90	90	1377874944						+	+
sp|P43346|DCK_MOUSE	P43346	Dck	Deoxycytidine kinase	11998.2	38.2912	4360		30367	15	15	244289008							+
sp|Q91X52|DCXR_MOUSE	Q91X52	Dcxr	L-xylulose reductase	11768.6	37.5585	4390		25746	24	24	203151488						+	+
sp|Q9CWS0|DDAH1_MOUSE	Q9CWS0	Ddah1	N(G),N(G)-dimethylarginine dimethylaminohydrolase 1	1.10057e+06	3512.36	285		31381	184	177	23156228096							+
sp|Q99LD8|DDAH2_MOUSE	Q99LD8	Ddah2	N(G),N(G)-dimethylarginine dimethylaminohydrolase 2	312250	996.517	778		29646	64	57	6206596096							+
sp|Q80YA3|DDHD1_MOUSE	Q80YA3	Ddhd1	Phospholipase DDHD1	10170	32.4567	4645		61823	23	23	421557792							+
sp|Q80Y98|DDHD2_MOUSE	Q80Y98	Ddhd2	Phospholipase DDHD2	5298.22	16.9088	5873		79577	28	22	282684576							+
sp|O54734|OST48_MOUSE	O54734	Ddost	Dolichyl-diphosphooligosaccharide--protein glycosyltransferase 48 kDa subunit	186869	596.374	1039		49028	103	103	6142789632					+		+
sp|O35215|DOPD_MOUSE	O35215	Ddt	D-dopachrome decarboxylase	1.00131e+06	3195.58	317		13077	66	65	8779295744							+
sp|Q9CQ62|DECR_MOUSE	Q9CQ62	Decr1	2,4-dienoyl-CoA reductase [(3E)-enoyl-CoA-producing], mitochondrial	58663.2	187.218	2097		36214	41	41	1424383616						+	+
sp|Q9WV68|DECR2_MOUSE	Q9WV68	Decr2	Peroxisomal 2,4-dienoyl-CoA reductase [(3E)-enoyl-CoA-producing]	27518.8	87.8235	3073		31300	23	22	577507456							+
sp|O09005|DEGS1_MOUSE	O09005	Degs1	Sphingolipid delta(4)-desaturase DES1	13623.4	43.4777	4139		38241	10	10	349299936							+
sp|Q91YP3|DEOC_MOUSE	Q91YP3	Dera	Deoxyribose-phosphate aldolase	422.599	1.34868	8972		34975	4	4	9909926							+
sp|Q9Z2A7|DGAT1_MOUSE	Q9Z2A7	Dgat1	Diacylglycerol O-acyltransferase 1	4078.4	13.0158	6325		56790	8	8	155290880							+
sp|Q6NS52|DGKB_MOUSE	Q6NS52	Dgkb	Diacylglycerol kinase beta	10061.4	32.11	4661		90272	52	50	608970752							+
sp|E9PUQ8|DGKD_MOUSE	E9PUQ8	Dgkd	Diacylglycerol kinase delta	10964.5	34.992	4512		135208	67	59	993971072							+
sp|Q9R1C6|DGKE_MOUSE	Q9R1C6	Dgke	Diacylglycerol kinase epsilon	18571.7	59.27	3628		63635	41	41	792379712							+
sp|Q91WG7|DGKG_MOUSE	Q91WG7	Dgkg	Diacylglycerol kinase gamma	10509.8	33.541	4586		88523	42	42	623784128							+
sp|D3YXJ0|DGKH_MOUSE	D3YXJ0	Dgkh	Diacylglycerol kinase eta	7764.69	24.7803	5151		134132	97	91	698298496							+
sp|D3YWQ0|DGKI_MOUSE	D3YWQ0	Dgki	Diacylglycerol kinase iota	7634.77	24.3656	5179		118209	48	39	605105408							+
sp|Q6P5E8|DGKQ_MOUSE	Q6P5E8	Dgkq	Diacylglycerol kinase theta	4437.5	14.1619	6190		102254	42	39	304230528							+
sp|Q80UP3|DGKZ_MOUSE	Q80UP3	Dgkz	Diacylglycerol kinase zeta	9614.2	30.6828	4749		104031	65	59	670594944							+
sp|Q9QX60|DGUOK_MOUSE	Q9QX60	Dguok	Deoxyguanosine kinase, mitochondrial	42508.8	135.663	2496		32281	25	25	920047872						+	+
sp|Q8VCH6|DHC24_MOUSE	Q8VCH6	Dhcr24	Delta(24)-sterol reductase	46016.2	146.856	2400		60112	68	68	1854626688							+
sp|O88455|DHCR7_MOUSE	O88455	Dhcr7	7-dehydrocholesterol reductase	82658.9	263.798	1736		53919	29	26	2988242432							+
sp|Q99KU1|DHDDS_MOUSE	Q99KU1	Dhdds	Dehydrodolichyl diphosphate synthase complex subunit Dhdds	2635.69	8.41155	7061		38509	4	4	68051992							+
sp|Q9DBB8|DHDH_MOUSE	Q9DBB8	Dhdh	Trans-1,2-dihydrobenzene-1,2-diol dehydrogenase	830.667	2.651	8483		36301	3	3	20217632							+
sp|P00375|DYR_MOUSE	P00375	Dhfr	Dihydrofolate reductase	55169.6	176.069	2167		21606	28	26	799206656							+
sp|O35435|PYRD_MOUSE	O35435	Dhodh	Dihydroorotate dehydrogenase (quinone), mitochondrial	44386.7	141.656	2449		42700	73	72	1270764032						+	+
sp|Q99L04|DHRS1_MOUSE	Q99L04	Dhrs1	Dehydrogenase/reductase SDR family member 1	145453	464.2	1229		34005	100	100	3316275456						+	+
sp|Q3U0B3|DHR11_MOUSE	Q3U0B3	Dhrs11	Dehydrogenase/reductase SDR family member 11	4926.18	15.7214	6011		28274	8	8	93386032							+
sp|Q5SS80|DHR13_MOUSE	Q5SS80	Dhrs13	Dehydrogenase/reductase SDR family member 13	28410.9	90.6709	3018		40745	43	43	776147968							+
sp|O88876|DHRS3_MOUSE	O88876	Dhrs3	Short-chain dehydrogenase/reductase 3	214.374	0.684155	9229		33652	2	2	4836906							+
sp|Q99LB2|DHRS4_MOUSE	Q99LB2	Dhrs4	Dehydrogenase/reductase SDR family member 4	40118.4	128.034	2563		29885	24	23	803860992						+	+
sp|Q9CXR1|DHRS7_MOUSE	Q9CXR1	Dhrs7	Dehydrogenase/reductase SDR family member 7	186348	594.711	1042		38167	15	11	4768659968							+
sp|Q99J47|DRS7B_MOUSE	Q99J47	Dhrs7b	Dehydrogenase/reductase SDR family member 7B	37039.6	118.208	2671		34987	38	37	868875008						+	+
sp|Q8VBZ0|DHRSX_MOUSE	Q8VBZ0	Dhrsx	Dehydrogenase/reductase SDR family member on chromosome X homolog	997.566	3.18364	8286		35957	2	2	24049692							+
sp|A2ATU0|DHTK1_MOUSE	A2ATU0	Dhtkd1	Probable 2-oxoglutarate dehydrogenase E1 component DHKTD1, mitochondrial	520.883	1.66235	8849		102793	6	5	35899460						+	+
sp|Q8BMF4|ODP2_MOUSE	Q8BMF4	Dlat	Dihydrolipoyllysine-residue acetyltransferase component of pyruvate dehydrogenase complex, mitochondrial	207585	662.487	984		67942	200	200	9456237568						+	+
sp|O08749|DLDH_MOUSE	O08749	Dld	Dihydrolipoyl dehydrogenase, mitochondrial	541640	1728.59	512		54272	224	224	19709282304						+	+
sp|Q9D2G2|ODO2_MOUSE	Q9D2G2	Dlst	Dihydrolipoyllysine-residue succinyltransferase component of 2-oxoglutarate dehydrogenase complex, mitochondrial	530167	1691.98	520		48995	202	202	17416009728						+	+
sp|Q9DBT9|M2GD_MOUSE	Q9DBT9	Dmgdh	Dimethylglycine dehydrogenase, mitochondrial	649.104	2.07155	8693		97255	3	3	42326348						+	+
sp|Q99LN9|DOHH_MOUSE	Q99LN9	Dohh	Deoxyhypusine hydroxylase	18550.8	59.2031	3632		32905	20	19	409268864							+
sp|Q8R2Y3|DOLK_MOUSE	Q8R2Y3	Dolk	Dolichol kinase	1965.73	6.27343	7471		59145	5	5	77951648							+
sp|P62141|PP1B_MOUSE	P62141	Ppp1cb	Serine/threonine-protein phosphatase PP1-beta catalytic subunit	657961	2099.82	439		37187	200	59	16404973568				+
sp|P42867|GPT_MOUSE	P42867	Dpagt1	UDP-N-acetylglucosamine--dolichyl-phosphate N-acetylglucosaminephosphotransferase	3389.47	10.8172	6663		46412	6	6	105474400					+		+
sp|O70152|DPM1_MOUSE	O70152	Dpm1	Dolichol-phosphate mannosyltransferase subunit 1	80280.7	256.208	1767		29175	33	33	1570386688					+		+
sp|Q9D1Q4|DPM3_MOUSE	Q9D1Q4	Dpm3	Dolichol-phosphate mannosyltransferase subunit 3	78909.7	251.833	1787		10139	5	5	536426304							+
sp|Q8CHR6|DPYD_MOUSE	Q8CHR6	Dpyd	Dihydropyrimidine dehydrogenase [NADP(+)]	974.683	3.11061	8309		111253	10	10	72704240							+
sp|Q9EQF5|DPYS_MOUSE	Q9EQF5	Dpys	Dihydropyrimidinase	446056	1423.55	623		56725	57	16	16964781056							+
sp|Q62188|DPYL3_MOUSE	Q62188	Dpysl3	Dihydropyrimidinase-related protein 3	3.85703e+06	12309.4	89		61936	1949	1372	160170000384							+
sp|O35098|DPYL4_MOUSE	O35098	Dpysl4	Dihydropyrimidinase-related protein 4	341999	1091.46	739		61962	424	381	14208039936							+
sp|Q9EQF6|DPYL5_MOUSE	Q9EQF6	Dpysl5	Dihydropyrimidinase-related protein 5	1.48525e+06	4740.02	226		61516	1103	1060	61259177984							+
sp|P97930|KTHY_MOUSE	P97930	Dtymk	Thymidylate kinase	51761.9	165.193	2238		23915	34	34	829975040							+
sp|Q8C2P3|DUS1L_MOUSE	Q8C2P3	Dus1l	tRNA-dihydrouridine(16/17) synthase [NAD(P)(+)]-like	765.227	2.44215	8557		53512	7	7	27455274							+
sp|Q9D7B1|DUS2L_MOUSE	Q9D7B1	Dus2	tRNA-dihydrouridine(20) synthase [NAD(P)+]-like	3542.37	11.3051	6570		55325	18	18	131401200						+	+
sp|Q91XI1|DUS3L_MOUSE	Q91XI1	Dus3l	tRNA-dihydrouridine(47) synthase [NAD(P)(+)]-like	14956.1	47.7309	3992		71078	53	53	712750464							+
sp|P70245|EBP_MOUSE	P70245	Ebp	3-beta-hydroxysteroid-Delta(8),Delta(7)-isomerase	51718.4	165.054	2241		26215	6	6	909031744							+
sp|O35459|ECH1_MOUSE	O35459	Ech1	Delta(3,5)-Delta(2,4)-dienoyl-CoA isomerase, mitochondrial	35412.2	113.015	2724		36118	38	38	857553920						+	+
sp|Q9D9V3|ECHD1_MOUSE	Q9D9V3	Echdc1	Ethylmalonyl-CoA decarboxylase	58349.5	186.217	2109		35467	31	28	1387542016						+	+
sp|Q3TLP5|ECHD2_MOUSE	Q3TLP5	Echdc2	Enoyl-CoA hydratase domain-containing protein 2, mitochondrial	2767.74	8.83299	6984		31852	11	10	59108088						+	+
sp|Q8BH95|ECHM_MOUSE	Q8BH95	Echs1	Enoyl-CoA hydratase, mitochondrial	440655	1406.31	630		31474	144	144	9298980864						+	+
sp|P42125|ECI1_MOUSE	P42125	Eci1	Enoyl-CoA delta isomerase 1, mitochondrial	75340	240.441	1840		32250	42	42	1629071232						+	+
sp|Q9WUR2|ECI2_MOUSE	Q9WUR2	Eci2	Enoyl-CoA delta isomerase 2	56061.4	178.915	2147		43268	45	45	1626355456						+	+
sp|Q8BJT9|EDEM2_MOUSE	Q8BJT9	Edem2	ER degradation-enhancing alpha-mannosidase-like protein 2	1621.02	5.17334	7747		64610	9	9	70222048							+
sp|Q2HXL6|EDEM3_MOUSE	Q2HXL6	Edem3	ER degradation-enhancing alpha-mannosidase-like protein 3	4719.38	15.0615	6080		104200	33	33	329713856							+
sp|Q91YE3|EGLN1_MOUSE	Q91YE3	Egln1	Egl nine homolog 1	5019.5	16.0193	5964		43111	19	17	145088544							+
sp|Q9WVK4|EHD1_MOUSE	Q9WVK4	Ehd1	EH domain-containing protein 1	173415	553.439	1097		60603	263	129	7046382592							+
sp|Q9DBM2|ECHP_MOUSE	Q9DBM2	Ehhadh	Peroxisomal bifunctional enzyme	412.022	1.31493	8985		78301	7	7	21630762						+	+
sp|Q9JLJ5|ELOV1_MOUSE	Q9JLJ5	Elovl1	Elongation of very long chain fatty acids protein 1	656.797	2.0961	8684		32678	3	3	14390336							+
sp|Q9JLJ4|ELOV2_MOUSE	Q9JLJ4	Elovl2	Elongation of very long chain fatty acids protein 2	538.669	1.71911	8825		34207	3	3	12354406							+
sp|Q9EQC4|ELOV4_MOUSE	Q9EQC4	Elovl4	Elongation of very long chain fatty acids protein 4	13972.1	44.5908	4094		36506	7	7	341988736							+
sp|Q8BHI7|ELOV5_MOUSE	Q8BHI7	Elovl5	Elongation of very long chain fatty acids protein 5	19093.7	60.9356	3585		35332	15	15	452315904							+
sp|Q920L5|ELOV6_MOUSE	Q920L5	Elovl6	Elongation of very long chain fatty acids protein 6	754.107	2.40666	8573		31610	3	3	15982390							+
sp|Q8BX80|ENASE_MOUSE	Q8BX80	Engase	Cytosolic endo-beta-N-acetylglucosaminidase	2269.19	7.24191	7274		82945	23	23	126196016							+
sp|P17182|ENOA_MOUSE	P17182	Eno1	Alpha-enolase	2.03469e+06	6493.53	178		47141	1023	628	64310501376							+
sp|P17183|ENOG_MOUSE	P17183	Eno2	Gamma-enolase	1.15222e+06	3677.19	271		47297	491	260	36538667008							+
sp|P21550|ENOB_MOUSE	P21550	Eno3	Beta-enolase	525550	1677.24	528		47025	367	4	16570178560							+
sp|P62137|PP1A_MOUSE	P62137	Ppp1ca	Serine/threonine-protein phosphatase PP1-alpha catalytic subunit	657512	2098.39	440		37540	189	58	16549402624				+
sp|Q8BHR2|ENOX1_MOUSE	Q8BHR2	Enox1	Ecto-NOX disulfide-thiol exchanger 1	1195.43	3.81509	8105		73281	7	6	58735240							+
sp|Q8R0Z2|ENOX2_MOUSE	Q8R0Z2	Enox2	Ecto-NOX disulfide-thiol exchanger 2	473.987	1.51269	8909		68285	2	1	21700834							+
sp|Q9R1E6|ENPP2_MOUSE	Q9R1E6	Enpp2	Ectonucleotide pyrophosphatase/phosphodiesterase family member 2	2379.71	7.59462	7200		98885	4	4	157775216							+
sp|Q6DYE8|ENPP3_MOUSE	Q6DYE8	Enpp3	Ectonucleotide pyrophosphatase/phosphodiesterase family member 3	1027.01	3.27762	8260		98662	3	2	67937624							+
sp|Q8BTJ4|ENPP4_MOUSE	Q8BTJ4	Enpp4	Bis(5'-adenosyl)-triphosphatase enpp4	7843.76	25.0326	5127		51611	12	12	271425728							+
sp|Q9EQG7|ENPP5_MOUSE	Q9EQG7	Enpp5	Ectonucleotide pyrophosphatase/phosphodiesterase family member 5	19119.1	61.0168	3582		54387	38	38	697182912							+
sp|Q8BGN3|ENPP6_MOUSE	Q8BGN3	Enpp6	Glycerophosphocholine cholinephosphodiesterase ENPP6	5181.16	16.5352	5913		50618	19	19	175839408							+
sp|O55026|ENTP2_MOUSE	O55026	Entpd2	Ectonucleoside triphosphate diphosphohydrolase 2	1297.92	4.14219	8011		54319	4	4	47269884							+
sp|Q9WUZ9|ENTP5_MOUSE	Q9WUZ9	Entpd5	Ectonucleoside triphosphate diphosphohydrolase 5	11001.3	35.1096	4505		47102	14	14	347430496							+
sp|Q3U0P5|ENTP6_MOUSE	Q3U0P5	Entpd6	Ectonucleoside triphosphate diphosphohydrolase 6	18558.4	59.2273	3631		49799	43	43	619647808							+
sp|Q3TCT4|ENTP7_MOUSE	Q3TCT4	Entpd7	Ectonucleoside triphosphate diphosphohydrolase 7	6627.47	21.1509	5468		68974	6	2	306490784							+
sp|Q9D379|HYEP_MOUSE	Q9D379	Ephx1	Epoxide hydrolase 1	118495	378.164	1398		52577	185	185	4177136640							+
sp|P48453|PP2BB_MOUSE	P48453	Ppp3cb	Serine/threonine-protein phosphatase 2B catalytic subunit beta isoform	650055	2074.59	446		59173	229	106	25790406656				+
sp|Q6IE26|EPHX4_MOUSE	Q6IE26	Ephx4	Epoxide hydrolase 4	3726.55	11.8929	6467		41477	7	7	103633280							+
sp|Q99KP6|PRP19_MOUSE	Q99KP6	Prpf19	Pre-mRNA-processing factor 19	179959	574.321	1067		55239	101	101	6665044992									+
sp|Q9DCH4|EIF3F_MOUSE	Q9DCH4	Eif3f	Eukaryotic translation initiation factor 3 subunit F	172909	551.822	1099		37984	95	95	4403545600									+	+
sp|Q9R0P3|ESTD_MOUSE	Q9R0P3	Esd	S-formylglutathione hydrolase	376055	1200.14	691		31320	96	96	7896913920							+
sp|Q99LC5|ETFA_MOUSE	Q99LC5	Etfa	Electron transfer flavoprotein subunit alpha, mitochondrial	328504	1048.39	756		35009	116	116	7710893056						+	+
sp|Q9DCW4|ETFB_MOUSE	Q9DCW4	Etfb	Electron transfer flavoprotein subunit beta	387269	1235.93	678		27623	78	78	7172467200						+	+
sp|Q921G7|ETFD_MOUSE	Q921G7	Etfdh	Electron transfer flavoprotein-ubiquinone oxidoreductase, mitochondrial	49669.2	158.515	2292		68091	79	77	2267573760						+	+
sp|Q9D4V0|EKI1_MOUSE	Q9D4V0	Etnk1	Ethanolamine kinase 1	20255.3	64.6428	3489		41984	20	19	570173184							+
sp|A7MCT6|EKI2_MOUSE	A7MCT6	Etnk2	Ethanolamine kinase 2	563.089	1.79705	8797		44567	3	2	16825784							+
sp|P97464|EXT1_MOUSE	P97464	Ext1	Exostosin-1	1903.16	6.07374	7523		86308	12	10	110131056					+		+
sp|P70428|EXT2_MOUSE	P70428	Ext2	Exostosin-2	2098.74	6.69793	7378		82064	23	23	115477104					+		+
sp|Q9JKV7|EXTL1_MOUSE	Q9JKV7	Extl1	Exostosin-like 1	1583.39	5.05324	7784		74079	8	6	78644368					+		+
sp|Q9ES89|EXTL2_MOUSE	Q9ES89	Extl2	Exostosin-like 2	24003.1	76.6036	3258		37391	33	33	601753984					+		+
sp|Q9WVL6|EXTL3_MOUSE	Q9WVL6	Extl3	Exostosin-like 3	6160.19	19.6597	5602		104474	46	46	431505728					+		+
sp|O08914|FAAH1_MOUSE	O08914	Faah	Fatty-acid amide hydrolase 1	45676.1	145.771	2405		63221	57	57	1936131072							+
sp|P11404|FABPH_MOUSE	P11404	Fabp3	Fatty acid-binding protein, heart	1.47695e+06	4713.53	229		14819	114	105	14674661376							+
sp|P04117|FABP4_MOUSE	P04117	Fabp4	Fatty acid-binding protein, adipocyte	567384	1810.75	497		14650	10	1	5573132800							+
sp|P51880|FABP7_MOUSE	P51880	Fabp7	Fatty acid-binding protein, brain	6.25922e+06	19975.7	53		14893	358	358	62500974592							+
sp|Q920L1|FADS1_MOUSE	Q920L1	Fads1	Acyl-CoA (8-3)-desaturase	33295.4	106.259	2814		52323	49	47	1168048896							+
sp|Q9Z0R9|FADS2_MOUSE	Q9Z0R9	Fads2	Acyl-CoA 6-desaturase	60051.7	191.649	2072		52387	50	48	2109274496							+
sp|Q9JJE7|FADS3_MOUSE	Q9JJE7	Fads3	Fatty acid desaturase 3	3230.54	10.31	6752		51469	7	6	111482048							+
sp|Q80UG1|FADS6_MOUSE	Q80UG1	Fads6	Fatty acid desaturase 6	570.883	1.82192	8786		38831	2	2	14863118							+
sp|P35505|FAAA_MOUSE	P35505	Fah	Fumarylacetoacetase	2434.78	7.77039	7171		46176	7	7	75380912							+
sp|Q8R0F8|FAHD1_MOUSE	Q8R0F8	Fahd1	Acylpyruvase FAHD1, mitochondrial	44186.9	141.018	2455		25172	29	26	745754432						+	+
sp|Q922J9|FACR1_MOUSE	Q922J9	Far1	Fatty acyl-CoA reductase 1	37679.2	120.25	2647		59435	42	41	1501510400							+
sp|Q7TNT2|FACR2_MOUSE	Q7TNT2	Far2	Fatty acyl-CoA reductase 2	1848.33	5.89876	7574		59167	9	8	73323408							+
sp|P19096|FAS_MOUSE	P19096	Fasn	Fatty acid synthase	79073.9	252.357	1784		272428	957	955	14443398144						+	+
sp|P53798|FDFT_MOUSE	P53798	Fdft1	Squalene synthase	27073.1	86.4012	3101		48154	34	34	874087360							+
sp|Q920E5|FPPS_MOUSE	Q920E5	Fdps	Farnesyl pyrophosphate synthase	625301	1995.59	460		40582	148	148	17014031360						+	+
sp|P46656|ADX_MOUSE	P46656	Fdx1	Adrenodoxin, mitochondrial	7582.78	24.1997	5194		20123	4	4	102307072						+	+
sp|Q61578|ADRO_MOUSE	Q61578	Fdxr	NADPH:adrenodoxin oxidoreductase, mitochondrial	17000.8	54.2566	3781		54202	42	41	617832064						+	+
sp|P22315|HEMH_MOUSE	P22315	Fech	Ferrochelatase, mitochondrial	62329.7	198.919	2038		47130	59	57	1969594112						+	+
sp|P97807|FUMH_MOUSE	P97807	Fh	Fumarate hydratase, mitochondrial	334534	1067.63	750		54357	289	289	12192133120							+
sp|O89106|FHIT_MOUSE	O89106	Fhit	Bis(5'-adenosyl)-triphosphatase	8647.58	27.5979	4940		17235	5	5	99928680						+	+
sp|Q63810|CANB1_MOUSE	Q63810	Ppp3r1	Calcineurin subunit B type 1	634753	2025.75	455		19300	149	149	8213844992				+
sp|Q8R123|FAD1_MOUSE	Q8R123	Flad1	FAD synthase	16888.4	53.8977	3792		54766	48	48	620131776						+	+
sp|B2RXV4|FLVC1_MOUSE	B2RXV4	Flvcr1	Feline leukemia virus subgroup C receptor-related protein 1	1213.01	3.87121	8086		60469	3	3	49179280							+
sp|P50285|FMO1_MOUSE	P50285	Fmo1	Dimethylaniline monooxygenase [N-oxide-forming] 1	1777.82	5.67375	7626		59915	8	8	71418144							+
sp|P97872|FMO5_MOUSE	P97872	Fmo5	Flavin-containing monooxygenase 5	2124.57	6.78035	7353		60001	6	6	85469872							+
sp|Q9ER35|FN3K_MOUSE	Q9ER35	Fn3k	Fructosamine-3-kinase	11175.9	35.6668	4471		35032	15	15	262501280							+
sp|Q8K274|KT3K_MOUSE	Q8K274	Fn3krp	Ketosamine-3-kinase	84404.3	269.368	1713		34468	35	35	1950586112							+
sp|O35409|FOLH1_MOUSE	O35409	Folh1	Glutamate carboxypeptidase 2	1493.69	4.76696	7858		84574	7	6	84699424							+
sp|P35846|FOLR1_MOUSE	P35846	Folr1	Folate receptor alpha	3166.85	10.1067	6785		29449	4	4	62529152							+
sp|Q3TQB2|FXRD1_MOUSE	Q3TQB2	Foxred1	FAD-dependent oxidoreductase domain-containing protein 1	5210.79	16.6297	5900		54178	16	16	189282720						+	+
sp|Q3USW5|FXRD2_MOUSE	Q3USW5	Foxred2	FAD-dependent oxidoreductase domain-containing protein 2	28273.3	90.2316	3025		76004	23	22	1440780416							+
sp|G5E8F4|FPGT_MOUSE	G5E8F4	Fpgt	Fucose-1-phosphate guanylyltransferase	479.014	1.52873	8901		65362	6	6	20992222					+		+
sp|Q8BGW1|FTO_MOUSE	Q8BGW1	Fto	Alpha-ketoglutarate-dependent dioxygenase FTO	14292.3	45.6125	4056		58007	36	36	555862144							+
sp|Q8BHC9|FUT11_MOUSE	Q8BHC9	Fut11	Alpha-(1,3)-fucosyltransferase 11	6174.05	19.7039	5598		55533	13	13	229882400					+		+
sp|Q9WTS2|FUT8_MOUSE	Q9WTS2	Fut8	Alpha-(1,6)-fucosyltransferase	48212.9	153.867	2331		66557	42	42	2151501568					+		+
sp|O88819|FUT9_MOUSE	O88819	Fut9	4-galactosyl-N-acetylglucosaminide 3-alpha-L-fucosyltransferase 9	6759.57	21.5725	5435		42041	12	12	190535728					+		+
sp|O35943|FRDA_MOUSE	O35943	Fxn	Frataxin, mitochondrial	36175.2	115.45	2704		22924	7	7	556014656						+	+
sp|Q9JI46|NUDT3_MOUSE	Q9JI46	Nudt3	Diphosphoinositol polyphosphate phosphohydrolase 1	576152	1838.74	495		19030	69	63	7351240704				+			+
sp|P62812|GBRA1_MOUSE	P62812	Gabra1	Gamma-aminobutyric acid receptor subunit alpha-1	39017.2	124.52	2602		51754	40	25	1353893760							+
sp|P26048|GBRA2_MOUSE	P26048	Gabra2	Gamma-aminobutyric acid receptor subunit alpha-2	30931.7	98.7155	2911		51139	15	4	1060571328							+
sp|P26049|GBRA3_MOUSE	P26049	Gabra3	Gamma-aminobutyric acid receptor subunit alpha-3	47539.9	151.719	2349		55398	44	35	1765781504							+
sp|Q9D6F4|GBRA4_MOUSE	Q9D6F4	Gabra4	Gamma-aminobutyric acid receptor subunit alpha-4	3223.06	10.2861	6755		60878	15	12	131556824							+
sp|Q8BHJ7|GBRA5_MOUSE	Q8BHJ7	Gabra5	Gamma-aminobutyric acid receptor subunit alpha-5	40996.2	130.835	2539		52274	26	13	1436857344							+
sp|P50571|GBRB1_MOUSE	P50571	Gabrb1	Gamma-aminobutyric acid receptor subunit beta-1	64000.1	204.25	2005		54100	38	18	2321464832							+
sp|P22933|GBRD_MOUSE	P22933	Gabrd	Gamma-aminobutyric acid receptor subunit delta	1332.46	4.25241	7981		50522	4	4	45135448							+
sp|Q9R0Y8|GBRG1_MOUSE	Q9R0Y8	Gabrg1	Gamma-aminobutyric acid receptor subunit gamma-1	2943.82	9.39494	6894		53407	12	9	105413080							+
sp|P22723|GBRG2_MOUSE	P22723	Gabrg2	Gamma-aminobutyric acid receptor subunit gamma-2	11246.5	35.8923	4460		55099	22	19	415477120							+
sp|P48318|DCE1_MOUSE	P48318	Gad1	Glutamate decarboxylase 1	135769	433.293	1287		66648	146	141	6066960384							+
sp|P48320|DCE2_MOUSE	P48320	Gad2	Glutamate decarboxylase 2	83087.9	265.167	1734		65224	105	100	3633536768							+
sp|P61315|G3ST3_MOUSE	P61315	Gal3st3	Galactose-3-O-sulfotransferase 3	10340.1	32.9994	4619		49277	14	14	341627776					+		+
sp|Q8R059|GALE_MOUSE	Q8R059	Gale	UDP-glucose 4-epimerase	21317.1	68.0317	3413		38225	27	27	546337600					+		+
sp|Q9R0N0|GALK1_MOUSE	Q9R0N0	Galk1	Galactokinase	33154.3	105.809	2824		42295	34	34	940183936					+		+
sp|Q68FH4|GALK2_MOUSE	Q68FH4	Galk2	N-acetylgalactosamine kinase	8749.15	27.9221	4923		50503	19	19	296256384					+		+
sp|Q8K157|GALM_MOUSE	Q8K157	Galm	Galactose mutarotase	611.276	1.95083	8737		37799	3	2	15491819							+
sp|O08912|GALT1_MOUSE	O08912	Galnt1	Polypeptide N-acetylgalactosaminyltransferase 1	5359.69	17.105	5852		64255	26	21	230904000					+		+
sp|Q6P9S7|GLT10_MOUSE	Q6P9S7	Galnt10	Polypeptide N-acetylgalactosaminyltransferase 10	496.57	1.58476	8878		69116	2	1	23011442					+		+
sp|Q921L8|GLT11_MOUSE	Q921L8	Galnt11	Polypeptide N-acetylgalactosaminyltransferase 11	867.821	2.76957	8430		69201	8	8	40264920					+		+
sp|Q8CF93|GLT13_MOUSE	Q8CF93	Galnt13	Polypeptide N-acetylgalactosaminyltransferase 13	3565.27	11.3782	6553		63983	12	8	152947376							+
sp|Q8BVG5|GLT14_MOUSE	Q8BVG5	Galnt14	Polypeptide N-acetylgalactosaminyltransferase 14	2255.03	7.19671	7279		63989	9	6	96747952					+		+
sp|Q9JJ61|GLT16_MOUSE	Q9JJ61	Galnt16	Polypeptide N-acetylgalactosaminyltransferase 16	13785.5	43.995	4115		62875	30	27	581143936					+		+
sp|Q8K1B9|GLT18_MOUSE	Q8K1B9	Galnt18	Polypeptide N-acetylgalactosaminyltransferase 18	1696.4	5.41389	7686		71096	8	8	80864392					+		+
sp|Q6PB93|GALT2_MOUSE	Q6PB93	Galnt2	Polypeptide N-acetylgalactosaminyltransferase 2	29839.2	95.2288	2953		64514	71	61	1290698880					+		+
sp|Q80VA0|GALT7_MOUSE	Q80VA0	Galnt7	N-acetylgalactosaminyltransferase 7	506.28	1.61575	8866		75419	8	8	25600960					+		+
sp|Q03249|GALT_MOUSE	Q03249	Galt	Galactose-1-phosphate uridylyltransferase	2902.46	9.26292	6913		43232	12	12	84130920					+		+
sp|O35969|GAMT_MOUSE	O35969	Gamt	Guanidinoacetate N-methyltransferase	31860	101.678	2871		26336	21	21	562574848							+
sp|Q8BHN3|GANAB_MOUSE	Q8BHN3	Ganab	Neutral alpha-glucosidase AB	99312	316.945	1546		106911	287	285	7118829568							+
sp|Q8BVW0|GANC_MOUSE	Q8BVW0	Ganc	Neutral alpha-glucosidase C	886.81	2.83017	8409		102008	11	10	60652584							+
sp|P16858|G3P_MOUSE	P16858	Gapdh	Glyceraldehyde-3-phosphate dehydrogenase	6.28576e+06	20060.4	52		35810	1566	1293	150920003584							+
sp|Q64737|PUR2_MOUSE	Q64737	Gart	Trifunctional purine biosynthetic protein adenosine-3	23525.8	75.0804	3286		107503	155	153	1695702016							+
sp|Q9D964|GATM_MOUSE	Q9D964	Gatm	Glycine amidinotransferase, mitochondrial	83662.3	267	1722		48297	83	83	2709158400						+	+
sp|Q69ZF3|GBA2_MOUSE	Q69ZF3	Gba2	Non-lysosomal glucosylceramidase	12215	38.983	4321		103294	47	47	845965632							+
sp|Q9D6Y9|GLGB_MOUSE	Q9D6Y9	Gbe1	1,4-alpha-glucan-branching enzyme	10281.1	32.8111	4631		80364	42	42	553968960							+
sp|O88986|KBL_MOUSE	O88986	Gcat	2-amino-3-ketobutyrate coenzyme A ligase, mitochondrial	25456.6	81.2424	3181		44931	51	51	766886720						+	+
sp|Q60759|GCDH_MOUSE	Q60759	Gcdh	Glutaryl-CoA dehydrogenase, mitochondrial	34762.3	110.941	2747		48606	32	31	1132878080						+	+
sp|P97494|GSH1_MOUSE	P97494	Gclc	Glutamate--cysteine ligase catalytic subunit	26448.1	84.4067	3127		72571	67	67	1286893824							+
sp|O09172|GSH0_MOUSE	O09172	Gclm	Glutamate--cysteine ligase regulatory subunit	107374	342.674	1476		30535	32	32	2198271744							+
sp|Q91WK5|GCSH_MOUSE	Q91WK5	Gcsh	Glycine cleavage system H protein, mitochondrial	75585.7	241.225	1838		18637	10	10	944495872						+	+
sp|Q9R111|GUAD_MOUSE	Q9R111	Gda	Guanine deaminase	522070	1666.14	534		51013	403	403	17856391168							+
sp|Q9JL56|GDE1_MOUSE	Q9JL56	Gde1	Glycerophosphodiester phosphodiesterase 1	80178.4	255.882	1768		37629	28	28	2022853888							+
sp|Q9CRY7|GDPD1_MOUSE	Q9CRY7	Gdpd1	Lysophospholipase D GDPD1	161745	516.193	1151		35867	66	66	3889645568							+
sp|Q9ESM6|GDPD2_MOUSE	Q9ESM6	Gdpd2	Glycerophosphoinositol inositolphosphodiesterase GDPD2	2642.13	8.43212	7057		61165	3	3	108353280							+
sp|Q640M6|GDPD5_MOUSE	Q640M6	Gdpd5	Glycerophosphodiester phosphodiesterase domain-containing protein 5	5166.83	16.4894	5917		68890	20	19	238651744							+
sp|P56213|ALR_MOUSE	P56213	Gfer	FAD-linked sulfhydryl oxidase ALR	23505.6	75.016	3287		22877	12	11	360541440						+	+
sp|Q3UHD2|GFOD1_MOUSE	Q3UHD2	Gfod1	Glucose-fructose oxidoreductase domain-containing protein 1	16088.5	51.345	3876		43286	30	25	466926176							+
sp|Q9CYH5|GFOD2_MOUSE	Q9CYH5	Gfod2	Glucose-fructose oxidoreductase domain-containing protein 2	12056	38.4756	4354		42242	18	14	341454016							+
sp|P47856|GFPT1_MOUSE	P47856	Gfpt1	Glutamine--fructose-6-phosphate aminotransferase [isomerizing] 1	18986	60.5921	3596		78539	71	53	999778816					+		+
sp|Q9Z2Z9|GFPT2_MOUSE	Q9Z2Z9	Gfpt2	Glutamine--fructose-6-phosphate aminotransferase [isomerizing] 2	13323.5	42.5207	4176		77009	28	10	687929920					+		+
sp|Q9WTN0|GGPPS_MOUSE	Q9WTN0	Ggps1	Geranylgeranyl pyrophosphate synthase	52919.3	168.887	2214		34707	26	26	1231447296							+
sp|Q60928|GGT1_MOUSE	Q60928	Ggt1	Glutathione hydrolase 1 proenzyme	2065.22	6.59095	7400		61563	4	3	85245208							+
sp|Q99JP7|GGT7_MOUSE	Q99JP7	Ggt7	Glutathione hydrolase 7	23997.6	76.5861	3259		70251	78	78	1130328704							+
sp|Q64516|GLPK_MOUSE	Q64516	Gk	Glycerol kinase	36394.4	116.149	2697		61227	68	62	1494039680							+
sp|Q8VC60|GLB1L_MOUSE	Q8VC60	Glb1l	Beta-galactosidase-1-like protein	4555.15	14.5373	6140		73279	9	7	223803536							+
sp|Q9EPS3|GLCE_MOUSE	Q9EPS3	Glce	D-glucuronyl C5-epimerase	2684.68	8.5679	7032		70089	23	23	126161424					+		+
sp|Q91W43|GCSP_MOUSE	Q91W43	Gldc	Glycine dehydrogenase (decarboxylating), mitochondrial	11011.3	35.1414	4504		113267	87	87	836227776						+	+
sp|Q9CPU0|LGUL_MOUSE	Q9CPU0	Glo1	Lactoylglutathione lyase	541788	1729.07	511		20810	70	70	7559378432							+
sp|Q9CPV4|GLOD4_MOUSE	Q9CPV4	Glod4	Glyoxalase domain-containing protein 4	300422	958.768	797		33317	98	98	6710918144						+	+
sp|Q7TNC8|GLRA2_MOUSE	Q7TNC8	Glra2	Glycine receptor subunit alpha-2	402.599	1.28486	9000		52062	5	5	14053294							+
sp|P48168|GLRB_MOUSE	P48168	Glrb	Glycine receptor subunit beta	2560.24	8.17077	7100		55951	9	8	96044664							+
sp|Q9QUH0|GLRX1_MOUSE	Q9QUH0	Glrx	Glutaredoxin-1	527918	1684.8	523		11871	18	18	4201827840							+
sp|Q923X4|GLRX2_MOUSE	Q923X4	Glrx2	Glutaredoxin-2, mitochondrial	48178.2	153.756	2333		17307	17	17	559057920						+	+
sp|Q9CQM9|GLRX3_MOUSE	Q9CQM9	Glrx3	Glutaredoxin-3	253050	807.584	882		37778	112	111	6409574400							+
sp|Q80Y14|GLRX5_MOUSE	Q80Y14	Glrx5	Glutaredoxin-related protein 5, mitochondrial	89560.5	285.824	1658		16292	12	12	978307968						+	+
sp|D3Z7P3|GLSK_MOUSE	D3Z7P3	Gls	Glutaminase kidney isoform, mitochondrial	228957	730.693	934		73964	271	269	11354238976						+	+
sp|Q571F8|GLSL_MOUSE	Q571F8	Gls2	Glutaminase liver isoform, mitochondrial	48038.7	153.311	2339		66366	6	3	2137573120						+	+
sp|A4FUP9|GL1D1_MOUSE	A4FUP9	Glt1d1	Glycosyltransferase 1 domain-containing protein 1	2274.39	7.25849	7270		38841	7	7	59229612							+
sp|Q6NSU3|GL8D1_MOUSE	Q6NSU3	Glt8d1	Glycosyltransferase 8 domain-containing protein 1	3640.17	11.6173	6509		41990	7	7	102483016							+
sp|Q9JL62|GLTP_MOUSE	Q9JL62	Gltp	Glycolipid transfer protein	20934.2	66.8096	3441		23690	13	13	332511520							+
sp|P26443|DHE3_MOUSE	P26443	Glud1	Glutamate dehydrogenase 1, mitochondrial	473835	1512.2	586		61337	420	64	19486509056						+	+
sp|P00366|DHE3_BOVIN	P00366	GLUD1	Glutamate dehydrogenase 1, mitochondrial	422647	1348.84	650		61512	359	3	17431003136						+	+
sp|P15105|GLNA_MOUSE	P15105	Glul	Glutamine synthetase	1.29142e+06	4121.46	251		42120	349	349	36470521856							+
sp|Q8QZY2|GLCTK_MOUSE	Q8QZY2	Glyctk	Glycerate kinase	40711.8	129.928	2546		55293	6	6	1509298560						+	+
sp|Q922P9|GLYR1_MOUSE	Q922P9	Glyr1	Putative oxidoreductase GLYR1	38472.8	122.782	2628		59716	59	59	1540385024							+
sp|Q8K0C9|GMDS_MOUSE	Q8K0C9	Gmds	GDP-mannose 4,6 dehydratase	74280.1	237.058	1857		41985	46	46	2090984704					+		+
sp|Q922H4|GMPPA_MOUSE	Q922H4	Gmppa	Mannose-1-phosphate guanyltransferase alpha	16948.6	54.09	3785		46244	32	32	525502592					+		+
sp|Q8BTZ7|GMPPB_MOUSE	Q8BTZ7	Gmppb	Mannose-1-phosphate guanyltransferase beta	34504.1	110.117	2759		39917	48	48	923450496					+		+
sp|Q9DCZ1|GMPR1_MOUSE	Q9DCZ1	Gmpr	GMP reductase 1	70233.8	224.145	1915		37482	33	26	1765035392							+
sp|Q99L27|GMPR2_MOUSE	Q99L27	Gmpr2	GMP reductase 2	67849.7	216.536	1946		38019	40	33	1729549184							+
sp|Q3THK7|GUAA_MOUSE	Q3THK7	Gmps	GMP synthase [glutamine-hydrolyzing]	69555.1	221.979	1923		76723	153	153	3577989632							+
sp|Q91WG8|GLCNE_MOUSE	Q91WG8	Gne	Bifunctional UDP-N-acetylglucosamine 2-epimerase/N-acetylmannosamine kinase	8414.12	26.8529	4987		79199	54	54	446799520					+		+
sp|P98192|GNPAT_MOUSE	P98192	Gnpat	Dihydroxyacetone phosphate acyltransferase	8948.03	28.5568	4891		76870	65	65	461178240							+
sp|O88958|GNPI1_MOUSE	O88958	Gnpda1	Glucosamine-6-phosphate isomerase 1	53632.4	171.163	2196		32549	47	38	1170439680					+		+
sp|Q9CRC9|GNPI2_MOUSE	Q9CRC9	Gnpda2	Glucosamine-6-phosphate isomerase 2	39942.4	127.472	2568		31084	28	19	832445440					+		+
sp|Q9JK38|GNA1_MOUSE	Q9JK38	Gnpnat1	Glucosamine 6-phosphate N-acetyltransferase	12499.2	39.8899	4283		20791	11	9	174237264					+		+
sp|P05202|AATM_MOUSE	P05202	Got2	Aspartate aminotransferase, mitochondrial	1.53601e+06	4902.02	218		47411	688	688	48826621952						+	+
sp|Q61586|GPAT1_MOUSE	Q61586	Gpam	Glycerol-3-phosphate acyltransferase 1, mitochondrial	2567.58	8.19419	7095		93705	18	18	161313728						+	+
sp|P13707|GPDA_MOUSE	P13707	Gpd1	Glycerol-3-phosphate dehydrogenase [NAD(+)], cytoplasmic	105431	336.474	1492		37573	55	29	2656013312							+
sp|Q3ULJ0|GPD1L_MOUSE	Q3ULJ0	Gpd1l	Glycerol-3-phosphate dehydrogenase 1-like protein	368676	1176.59	702		38226	124	90	9449050112							+
sp|Q64521|GPDM_MOUSE	Q64521	Gpd2	Glycerol-3-phosphate dehydrogenase, mitochondrial	178294	569.01	1072		80954	290	288	9677436928						+	+
sp|Q8BUV3|GEPH_MOUSE	Q8BUV3	Gphn	Gephyrin	77211.4	246.413	1807		83282	195	195	4311386112							+
sp|P06745|G6PI_MOUSE	P06745	Gpi	Glucose-6-phosphate isomerase	655864	2093.13	442		62767	594	587	27601295360							+
sp|Q8QZR5|ALAT1_MOUSE	Q8QZR5	Gpt	Alanine aminotransferase 1	9532.01	30.4205	4762		55143	18	17	352418976							+
sp|Q8BGT5|ALAT2_MOUSE	Q8BGT5	Gpt2	Alanine aminotransferase 2	27995.4	89.3448	3044		57944	42	41	1087627520						+	+
sp|P11352|GPX1_MOUSE	P11352	Gpx1	Glutathione peroxidase 1	62903.8	200.751	2026		22329	34	34	941738880						+	+
sp|O70325|GPX4_MOUSE	O70325	Gpx4	Phospholipid hydroperoxide glutathione peroxidase	152091	485.383	1194		22229	41	41	2266767616						+	+
sp|Q99LJ6|GPX7_MOUSE	Q99LJ6	Gpx7	Glutathione peroxidase 7	22122.1	70.6007	3359		21061	13	13	312385280							+
sp|Q9D7B7|GPX8_MOUSE	Q9D7B7	Gpx8	Probable glutathione peroxidase 8	2391.44	7.63207	7192		24148	4	4	38719172							+
sp|Q91Z53|GRHPR_MOUSE	Q91Z53	Grhpr	Glyoxylate reductase/hydroxypyruvate reductase	24630.4	78.6055	3228		35329	39	39	583427328						+	+
sp|P23818|GRIA1_MOUSE	P23818	Gria1	Glutamate receptor 1	78376.4	250.131	1794		101569	105	92	5337414656							+
sp|Q9Z2W9|GRIA3_MOUSE	Q9Z2W9	Gria3	Glutamate receptor 3	33928.2	108.279	2785		100527	84	65	2286798080							+
sp|Q9Z2W8|GRIA4_MOUSE	Q9Z2W8	Gria4	Glutamate receptor 4	30477.4	97.2659	2931		100847	71	39	2060753664							+
sp|Q61627|GRID1_MOUSE	Q61627	Grid1	Glutamate receptor ionotropic, delta-1	5384.15	17.183	5841		112210	45	38	405073088							+
sp|Q61625|GRID2_MOUSE	Q61625	Grid2	Glutamate receptor ionotropic, delta-2	2613.43	8.34052	7070		113082	27	20	198147744							+
sp|Q60934|GRIK1_MOUSE	Q60934	Grik1	Glutamate receptor ionotropic, kainate 1	1195.46	3.81519	8104		95202	9	2	76307136							+
sp|P39087|GRIK2_MOUSE	P39087	Grik2	Glutamate receptor ionotropic, kainate 2	4098.67	13.0805	6316		102486	24	15	281638656							+
sp|B1AS29|GRIK3_MOUSE	B1AS29	Grik3	Glutamate receptor ionotropic, kainate 3	4075.62	13.007	6327		104051	34	27	284331200							+
sp|Q8BMF5|GRIK4_MOUSE	Q8BMF5	Grik4	Glutamate receptor ionotropic, kainate 4	99.1708	0.316494	9355		107264	4	2	7132177							+
sp|Q61626|GRIK5_MOUSE	Q61626	Grik5	Glutamate receptor ionotropic, kainate 5	1705	5.44136	7676		109276	15	12	124920688							+
sp|P35438|NMDZ1_MOUSE	P35438	Grin1	Glutamate receptor ionotropic, NMDA 1	27641.3	88.2145	3065		105481	120	120	1954865536							+
sp|P35436|NMDE1_MOUSE	P35436	Grin2a	Glutamate receptor ionotropic, NMDA 2A	2572.27	8.20917	7092		165421	39	37	285293824							+
sp|Q03391|NMDE4_MOUSE	Q03391	Grin2d	Glutamate receptor ionotropic, NMDA 2D	1346.37	4.29682	7964		142963	6	3	129054608							+
sp|Q91ZU9|NMD3B_MOUSE	Q91ZU9	Grin3b	Glutamate receptor ionotropic, NMDA 3B	302.698	0.966031	9118		109158	4	3	22153852							+
sp|P47791|GSHR_MOUSE	P47791	Gsr	Glutathione reductase, mitochondrial	76207.1	243.208	1823		53663	66	66	2741922304						+	+
sp|P51855|GSHB_MOUSE	P51855	Gss	Glutathione synthetase	26518.5	84.6313	3124		52247	38	37	928955328							+
sp|P13745|GSTA1_MOUSE	P13745	Gsta1	Glutathione S-transferase A1	55901.3	178.404	2149		25608	9	0	959803328							+
sp|P24472|GSTA4_MOUSE	P24472	Gsta4	Glutathione S-transferase A4	263516	840.986	863		25564	49	45	4516686848							+
sp|Q5RL51|GSTCD_MOUSE	Q5RL51	Gstcd	Glutathione S-transferase C-terminal domain-containing protein	839.283	2.67849	8472		70618	5	5	39738192							+
sp|Q9DCM2|GSTK1_MOUSE	Q9DCM2	Gstk1	Glutathione S-transferase kappa 1	48125.5	153.588	2338		25704	38	38	829393792						+	+
sp|P10649|GSTM1_MOUSE	P10649	Gstm1	Glutathione S-transferase Mu 1	3.64056e+06	11618.5	100		25970	435	314	63390547968							+
sp|P15626|GSTM2_MOUSE	P15626	Gstm2	Glutathione S-transferase Mu 2	3.67637e+06	11732.8	97		25717	125	5	63390547968							+
sp|Q8R5I6|GSTM4_MOUSE	Q8R5I6	Gstm4	Glutathione S-transferase Mu 4	2.70416e+06	8630.06	146		25519	91	8	46267895808							+
sp|P48774|GSTM5_MOUSE	P48774	Gstm5	Glutathione S-transferase Mu 5	1.19062e+06	3799.77	264		26635	105	70	21262393344							+
sp|O09131|GSTO1_MOUSE	O09131	Gsto1	Glutathione S-transferase omega-1	262922	839.09	865		27498	94	93	4847438848							+
sp|P19157|GSTP1_MOUSE	P19157	Gstp1	Glutathione S-transferase P 1	1.17159e+06	3739.02	267		23609	158	135	18545479680							+
sp|P09211|GSTP1_HUMAN	P09211	GSTP1	Glutathione S-transferase P	123723	394.851	1363		23356	24	1	1937466752							+
sp|Q64471|GSTT1_MOUSE	Q64471	Gstt1	Glutathione S-transferase theta-1	1339.35	4.27442	7974		27374	3	3	24582040							+
sp|Q9WVL0|MAAI_MOUSE	Q9WVL0	Gstz1	Maleylacetoacetate isomerase	63755.3	203.469	2010		24275	26	26	1037671104						+	+
sp|Q8BW56|GTDC1_MOUSE	Q8BW56	Gtdc1	Glycosyltransferase-like domain-containing protein 1	6893.65	22.0004	5389		51017	29	29	235802512							+
sp|O54833|CSK22_MOUSE	O54833	Csnk2a2	Casein kinase II subunit alpha'	332257	1060.37	752		41215	100	80	9181494272			+
sp|Q64520|KGUA_MOUSE	Q64520	Guk1	Guanylate kinase	267445	853.527	850		21918	57	57	3930254848						+	+
sp|Q3UHH8|GXLT1_MOUSE	Q3UHH8	Gxylt1	Glucoside xylosyltransferase 1	658.326	2.10099	8682		46491	6	6	20520812							+
sp|Q9R062|GLYG_MOUSE	Q9R062	Gyg1	Glycogenin-1	80588.6	257.191	1762		37402	49	36	2020936704							+
sp|Q9Z1E4|GYS1_MOUSE	Q9Z1E4	Gys1	Glycogen [starch] synthase, muscle	13855	44.2168	4108		83927	64	64	779634880							+
sp|Q8CFX1|G6PE_MOUSE	Q8CFX1	H6pd	GDH/6PGL endoplasmic bifunctional protein	1975.85	6.30573	7460		88928	20	20	117808352							+
sp|Q78JT3|3HAO_MOUSE	Q78JT3	Haao	3-hydroxyanthranilate 3,4-dioxygenase	2831.11	9.03521	6948		32804	5	5	62268388							+
sp|Q9QXE0|HACL1_MOUSE	Q9QXE0	Hacl1	2-hydroxyacyl-CoA lyase 1	12062.5	38.4964	4351		63660	24	24	514860096							+
sp|Q61425|HCDH_MOUSE	Q61425	Hadh	Hydroxyacyl-coenzyme A dehydrogenase, mitochondrial	144408	460.864	1233		34464	73	73	3336879616						+	+
sp|Q8BMS1|ECHA_MOUSE	Q8BMS1	Hadha	Trifunctional enzyme subunit alpha, mitochondrial	97062.1	309.765	1579		82670	205	204	5379998720						+	+
sp|Q99JY0|ECHB_MOUSE	Q99JY0	Hadhb	Trifunctional enzyme subunit beta, mitochondrial	160087	510.902	1157		51386	150	150	5515502592						+	+
sp|Q99KB8|GLO2_MOUSE	Q99KB8	Hagh	Hydroxyacylglutathione hydrolase, mitochondrial	67608.7	215.767	1951		34084	61	61	1545032448						+	+
sp|Q9DB32|HAGHL_MOUSE	Q9DB32	Haghl	Hydroxyacylglutathione hydrolase-like protein	35643.3	113.752	2718		31490	27	27	752549696							+
sp|P53702|CCHL_MOUSE	P53702	Hccs	Holocytochrome c-type synthase	26770.7	85.4362	3110		30978	26	26	556029184						+	+
sp|O88704|HCN1_MOUSE	O88704	Hcn1	Potassium/sodium hyperpolarization-activated cyclic nucleotide-gated channel 1	8703.32	27.7758	4931		102432	46	23	597729984							+
sp|O88703|HCN2_MOUSE	O88703	Hcn2	Potassium/sodium hyperpolarization-activated cyclic nucleotide-gated channel 2	9411.73	30.0367	4793		94722	46	22	597729984							+
sp|O88705|HCN3_MOUSE	O88705	Hcn3	Potassium/sodium hyperpolarization-activated cyclic nucleotide-gated channel 3	5060.08	16.1488	5951		86641	35	27	293944448							+
sp|O70507|HCN4_MOUSE	O70507	Hcn4	Potassium/sodium hyperpolarization-activated cyclic nucleotide-gated channel 4	6414.06	20.4699	5527		127414	54	34	547942336							+
sp|Q99L13|3HIDH_MOUSE	Q99L13	Hibadh	3-hydroxyisobutyrate dehydrogenase, mitochondrial	59567.3	190.104	2080		35440	85	85	1415423744						+	+
sp|Q8QZS1|HIBCH_MOUSE	Q8QZS1	Hibch	3-hydroxyisobutyryl-CoA hydrolase, mitochondrial	90254.3	288.038	1642		43038	78	78	2604381696						+	+
sp|Q8BLR9|HIF1N_MOUSE	Q8BLR9	Hif1an	Hypoxia-inducible factor 1-alpha inhibitor	6594.18	21.0447	5475		40241	23	23	177915568							+
sp|P17710|HXK1_MOUSE	P17710	Hk1	Hexokinase-1	429375	1370.31	648		108303	638	515	31178960896					+		+
sp|O08528|HXK2_MOUSE	O08528	Hk2	Hexokinase-2	230799	736.574	925		102535	108	10	15866859520							+
sp|Q91W97|HKDC1_MOUSE	Q91W97	Hkdc1	Hexokinase HKDC1	248879	794.273	890		102259	68	15	17063735296							+
sp|Q920N2|BPL1_MOUSE	Q920N2	Hlcs	Biotin--protein ligase	8025.13	25.6114	5066		78516	18	18	422468864							+
sp|P22907|HEM3_MOUSE	P22907	Hmbs	Porphobilinogen deaminase	13390.4	42.7343	4169		39344	16	16	353229888							+
sp|P38060|HMGCL_MOUSE	P38060	Hmgcl	Hydroxymethylglutaryl-CoA lyase, mitochondrial	92862.7	296.363	1617		34239	66	64	2131803136						+	+
sp|Q8JZS7|HMGC2_MOUSE	Q8JZS7	Hmgcll1	3-hydroxy-3-methylglutaryl-CoA lyase, cytoplasmic	26639.5	85.0173	3120		36650	10	8	654611712							+
sp|Q01237|HMDH_MOUSE	Q01237	Hmgcr	3-hydroxy-3-methylglutaryl-coenzyme A reductase	3696.78	11.7979	6479		97040	21	21	240524432							+
sp|Q8JZK9|HMCS1_MOUSE	Q8JZK9	Hmgcs1	Hydroxymethylglutaryl-CoA synthase, cytoplasmic	327730	1045.92	758		57569	197	189	12649951232							+
sp|P54869|HMCS2_MOUSE	P54869	Hmgcs2	Hydroxymethylglutaryl-CoA synthase, mitochondrial	116513	371.84	1411		56823	10	2	4438976512						+	+
sp|P14901|HMOX1_MOUSE	P14901	Hmox1	Heme oxygenase 1	20385.6	65.0587	3480		32929	22	22	450076384							+
sp|O70252|HMOX2_MOUSE	O70252	Hmox2	Heme oxygenase 2	137587	439.094	1277		35739	67	67	3296877312							+
sp|Q91VF2|HNMT_MOUSE	Q91VF2	Hnmt	Histamine N-methyltransferase	34260.6	109.34	2771		33665	28	24	773318720							+
sp|Q9DCU9|HOGA1_MOUSE	Q9DCU9	Hoga1	4-hydroxy-2-oxoglutarate aldolase, mitochondrial	1211.35	3.86592	8088		34644	2	2	28137340						+	+
sp|Q8K248|HPDL_MOUSE	Q8K248	Hpdl	4-hydroxyphenylpyruvate dioxygenase-like protein	349.554	1.11557	9067		39909	4	4	9353405						+	+
sp|P00493|HPRT_MOUSE	P00493	Hprt1	Hypoxanthine-guanine phosphoribosyltransferase	481292	1536	574		24570	114	114	7928624640							+
sp|Q8R3H7|HS2ST_MOUSE	Q8R3H7	Hs2st1	Heparan sulfate 2-O-sulfotransferase 1	39443.6	125.88	2586		41813	33	33	1105788288					+		+
sp|O35310|HS3S1_MOUSE	O35310	Hs3st1	Heparan sulfate glucosamine 3-O-sulfotransferase 1	43806.6	139.805	2467		35899	31	31	1054401664					+		+
sp|Q9QYK5|H6ST1_MOUSE	Q9QYK5	Hs6st1	Heparan-sulfate 6-O-sulfotransferase 1	5545.07	17.6966	5787		48302	10	7	179579296					+		+
sp|Q80UW0|H6ST2_MOUSE	Q80UW0	Hs6st2	Heparan-sulfate 6-O-sulfotransferase 2	4279.18	13.6566	6247		69198	14	11	198535840					+		+
sp|Q9QYK4|H6ST3_MOUSE	Q9QYK4	Hs6st3	Heparan-sulfate 6-O-sulfotransferase 3	2687.66	8.57742	7031		55037	7	5	99177656							+
sp|P50172|DHI1_MOUSE	P50172	Hsd11b1	Corticosteroid 11-beta-dehydrogenase isozyme 1	1060.55	3.38465	8229		32364	4	4	23013250							+
sp|O08756|HCD2_MOUSE	O08756	Hsd17b10	3-hydroxyacyl-CoA dehydrogenase type-2	368851	1177.15	701		27419	84	84	6780888064						+	+
sp|Q9EQ06|DHB11_MOUSE	Q9EQ06	Hsd17b11	Estradiol 17-beta-dehydrogenase 11	31996	102.112	2867		32881	24	24	705383040							+
sp|O70503|DHB12_MOUSE	O70503	Hsd17b12	Very-long-chain 3-oxoacyl-CoA reductase	453321	1446.73	615		34742	112	105	10559537152							+
sp|P51660|DHB4_MOUSE	P51660	Hsd17b4	Peroxisomal multifunctional enzyme type 2	147761	471.565	1215		79482	203	203	7874320896						+	+
sp|O88736|DHB7_MOUSE	O88736	Hsd17b7	3-keto-steroid reductase/17-beta-hydroxysteroid dehydrogenase 7	45065.7	143.823	2427		37317	23	23	1127554816							+
sp|P50171|DHB8_MOUSE	P50171	Hsd17b8	Estradiol 17-beta-dehydrogenase 8	33859.3	108.059	2786		26588	32	32	603598464							+
sp|Q8BTX9|HSDL1_MOUSE	Q8BTX9	Hsdl1	Inactive hydroxysteroid dehydrogenase-like protein 1	153919	491.217	1187		36868	68	61	3804746496						+	+
sp|Q2TPA8|HSDL2_MOUSE	Q2TPA8	Hsdl2	Hydroxysteroid dehydrogenase-like protein 2	22677.4	72.3729	3329		54208	41	41	824217344						+	+
sp|Q9Z2G9|HTAI2_MOUSE	Q9Z2G9	Htatip2	Oxidoreductase HTATIP2	5145.34	16.4209	5927		26870	9	9	92697048						+	+
sp|Q9DB29|IAH1_MOUSE	Q9DB29	Iah1	Isoamyl acetate-hydrolyzing esterase 1 homolog	30462.3	97.2175	2932		27974	23	23	571348864							+
sp|O88844|IDHC_MOUSE	O88844	Idh1	Isocitrate dehydrogenase [NADP] cytoplasmic	827038	2639.41	363		46674	337	283	25881231360							+
sp|P54071|IDHP_MOUSE	P54071	Idh2	Isocitrate dehydrogenase [NADP], mitochondrial	146751	468.342	1220		50906	145	123	5008808448						+	+
sp|Q9D6R2|IDH3A_MOUSE	Q9D6R2	Idh3a	Isocitrate dehydrogenase [NAD] subunit alpha, mitochondrial	1.3181e+06	4206.59	249		39639	378	378	35031236608						+	+
sp|P70404|IDHG1_MOUSE	P70404	Idh3g	Isocitrate dehydrogenase [NAD] subunit gamma 1, mitochondrial	395405	1261.9	675		42785	194	193	11342747648						+	+
sp|P58044|IDI1_MOUSE	P58044	Idi1	Isopentenyl-diphosphate Delta-isomerase 1	226142	721.71	942		26289	50	50	3986019840						+	+
sp|Q8R0J8|GNTK_MOUSE	Q8R0J8	Idnk	Probable gluconokinase	1320.42	4.214	7991		19981	3	3	17689464							+
sp|Q8BU33|HACL2_MOUSE	Q8BU33	Ilvbl	2-hydroxyacyl-CoA lyase 2	6156.26	19.6471	5606		68156	39	39	281323200							+
sp|Q9D819|IPYR_MOUSE	Q9D819	Ppa1	Inorganic pyrophosphatase	569448	1817.34	496		32667	143	143	12472335360				+			+
sp|Q9D358|PPAC_MOUSE	Q9D358	Acp1	Low molecular weight phosphotyrosine protein phosphatase	449664	1435.06	616		18192	35	35	5484701696				+
sp|P50096|IMDH1_MOUSE	P50096	Impdh1	Inosine-5'-monophosphate dehydrogenase 1	17891.3	57.0983	3698		55279	43	37	663110400							+
sp|P24547|IMDH2_MOUSE	P24547	Impdh2	Inosine-5'-monophosphate dehydrogenase 2	77870.3	248.516	1800		55815	101	95	2914117632							+
sp|P48455|PP2BC_MOUSE	P48455	Ppp3cc	Serine/threonine-protein phosphatase 2B catalytic subunit gamma isoform	410029	1308.57	655		58699	77	13	16137244672				+
sp|Q9D7X3|DUS3_MOUSE	Q9D7X3	Dusp3	Dual specificity protein phosphatase 3	309835	988.808	782		20472	36	35	4252797952				+
sp|P0C027|NUD10_MOUSE	P0C027	Nudt10	Diphosphoinositol polyphosphate phosphohydrolase 3-alpha	307062	979.96	785		18593	48	27	3827898368				+			+
sp|O55023|IMPA1_MOUSE	O55023	Impa1	Inositol monophosphatase 1	304599	972.098	791		30436	71	71	6215842304				+			+
sp|Q8BX10|PGAM5_MOUSE	Q8BX10	Pgam5	Serine/threonine-protein phosphatase PGAM5, mitochondrial	283465	904.651	820		31994	140	137	6080681984				+		+	+
sp|Q9D892|ITPA_MOUSE	Q9D892	Itpa	Inosine triphosphate pyrophosphatase	273085	871.526	834		21897	82	82	4009289984				+			+
sp|Q3UM45|PP1R7_MOUSE	Q3UM45	Ppp1r7	Protein phosphatase 1 regulatory subunit 7	269556	860.263	846		41292	115	115	7462760960				+
sp|P59644|PI5PA_MOUSE	P59644	Inpp5j	Phosphatidylinositol 4,5-bisphosphate 5-phosphatase A	4075.56	13.0068	6328		107544	24	24	293871808							+
sp|Q8C5L6|INP5K_MOUSE	Q8C5L6	Inpp5k	Inositol polyphosphate 5-phosphatase K	3154.19	10.0663	6793		54159	4	4	114536320							+
sp|Q8R2U6|NUDT4_MOUSE	Q8R2U6	Nudt4	Diphosphoinositol polyphosphate phosphohydrolase 2	255477	815.332	877		20156	29	8	3452559104				+			+
sp|Q8BGI3|INSI1_MOUSE	Q8BGI3	Insig1	Insulin-induced gene 1 protein	1129.24	3.60386	8166		28213	3	3	21360918							+
sp|Q6PD10|IP6K1_MOUSE	Q6PD10	Ip6k1	Inositol hexakisphosphate kinase 1	14413.6	45.9997	4046		49307	38	37	476503456							+
sp|Q80V72|IP6K2_MOUSE	Q80V72	Ip6k2	Inositol hexakisphosphate kinase 2	4598.34	14.6752	6117		51644	5	3	159222832							+
sp|Q9D924|ISCA1_MOUSE	Q9D924	Isca1	Iron-sulfur cluster assembly 1 homolog, mitochondrial	76705	244.797	1815		14188	9	9	729674816						+	+
sp|Q9DCB8|ISCA2_MOUSE	Q9DCB8	Isca2	Iron-sulfur cluster assembly 2 homolog, mitochondrial	111755	356.654	1442		16718	11	11	1252662912						+	+
sp|Q9JHU9|INO1_MOUSE	Q9JHU9	Isyna1	Inositol-3-phosphate synthase 1	9580.66	30.5758	4751		60932	26	26	391403968							+
sp|P43406|ITAV_MOUSE	P43406	Itgav	Integrin alpha-V	7713.61	24.6172	5157		115360	91	91	596619136							+
sp|Q7TNP2|2AAB_MOUSE	Q7TNP2	Ppp2r1b	Serine/threonine-protein phosphatase 2A 65 kDa regulatory subunit A beta isoform	252342	805.327	884		65934	137	20	11155371008				+
sp|Q8BYN3|ITPK1_MOUSE	Q8BYN3	Itpk1	Inositol-tetrakisphosphate 1-kinase	25296.5	80.7315	3189		46145	31	31	782654976							+
sp|Q8R071|IP3KA_MOUSE	Q8R071	Itpka	Inositol-trisphosphate 3-kinase A	27629.8	88.178	3066		50935	51	51	943580416							+
sp|Q7TS72|IP3KC_MOUSE	Q7TS72	Itpkc	Inositol-trisphosphate 3-kinase C	1334.16	4.25785	7979		74493	12	12	66635888							+
sp|P11881|ITPR1_MOUSE	P11881	Itpr1	Inositol 1,4,5-trisphosphate receptor type 1	2789.41	8.90214	6969		313167	173	146	585696768							+
sp|Q9Z329|ITPR2_MOUSE	Q9Z329	Itpr2	Inositol 1,4,5-trisphosphate receptor type 2	1943.56	6.20268	7485		307475	101	77	400674656							+
sp|Q9JHI5|IVD_MOUSE	Q9JHI5	Ivd	Isovaleryl-CoA dehydrogenase, mitochondrial	110636	353.084	1453		46325	84	82	3436336128						+	+
sp|Q69ZK6|JHD2C_MOUSE	Q69ZK6	Jmjd1c	Probable JmjC domain-containing histone demethylation protein 2C	876.276	2.79655	8422		260639	17	16	153131680							+
sp|Q9ERI5|JMJD6_MOUSE	Q9ERI5	Jmjd6	Bifunctional arginine demethylase and lysyl-hydroxylase JMJD6	10576.3	33.7533	4574		46567	15	15	330215520							+
sp|Q9CZ44|NSF1C_MOUSE	Q9CZ44	Nsfl1c	NSFL1 cofactor p47	170431	543.916	1116		40710	133	133	4651953152									+
sp|Q9CZW6|RN146_MOUSE	Q9CZW6	Rnf146	E3 ubiquitin-protein ligase RNF146	84911.1	270.986	1709		38934	6	6	2216552704									+		+
sp|Q9QZ06|TOLIP_MOUSE	Q9QZ06	Tollip	Toll-interacting protein	164524	525.062	1138		30345	53	53	3347344384									+
sp|Q8VBV7|CSN8_MOUSE	Q8VBV7	Cops8	COP9 signalosome complex subunit 8	154743	493.846	1179		23256	34	34	2412843520									+
sp|Q6WVG3|KCD12_MOUSE	Q6WVG3	Kctd12	BTB/POZ domain-containing protein KCTD12	149541	477.246	1205		35892	60	48	3598673152							+		+
sp|P63143|KCAB1_MOUSE	P63143	Kcnab1	Voltage-gated potassium channel subunit beta-1	15481.5	49.4077	3938		44723	29	14	464224832							+
sp|P62482|KCAB2_MOUSE	P62482	Kcnab2	Voltage-gated potassium channel subunit beta-2	78662.8	251.045	1789		41021	86	71	2163516416							+
sp|P97382|KCAB3_MOUSE	P97382	Kcnab3	Voltage-gated potassium channel subunit beta-3	434.46	1.38654	8956		27749	3	3	8.08318e+06							+
sp|Q9QZM0|UBQL2_MOUSE	Q9QZM0	Ubqln2	Ubiquilin-2	149407	476.817	1208		67351	130	56	6746807296									+
sp|P54728|RD23B_MOUSE	P54728	Rad23b	UV excision repair protein RAD23 homolog B	149083	475.785	1211		43513	83	74	4349431808									+
sp|P26516|PSMD7_MOUSE	P26516	Psmd7	26S proteasome non-ATPase regulatory subunit 7	135499	432.433	1288		36540	119	119	3319630336									+	+
sp|Q5DTY9|KCD16_MOUSE	Q5DTY9	Kctd16	BTB/POZ domain-containing protein KCTD16	133287	425.374	1300		48972	112	100	4376443392							+		+
sp|P56399|UBP5_MOUSE	P56399	Usp5	Ubiquitin carboxyl-terminal hydrolase 5	130045	415.026	1322		95833	233	233	8355902464									+	+
sp|O35864|CSN5_MOUSE	O35864	Cops5	COP9 signalosome complex subunit 5	129067	411.906	1329		37549	103	103	3249365504									+	+
sp|Q62318|TIF1B_MOUSE	Q62318	Trim28	Transcription intermediary factor 1-beta	126309	403.103	1340		88847	191	191	7524209664			+						+	+
sp|Q60972|RBBP4_MOUSE	Q60972	Rbbp4	Histone-binding protein RBBP4	124114	396.099	1359		47656	48	31	3965731840									+
sp|Q60603|KCNH1_MOUSE	Q60603	Kcnh1	Potassium voltage-gated channel subfamily H member 1	774.858	2.47289	8548		111282	18	14	57813808							+
sp|O35219|KCNH2_MOUSE	O35219	Kcnh2	Potassium voltage-gated channel subfamily H member 2	818.577	2.61241	8495		126886	14	9	69639808							+
sp|Q9WVJ0|KCNH3_MOUSE	Q9WVJ0	Kcnh3	Potassium voltage-gated channel subfamily H member 3	203.312	0.648852	9248		118244	5	5	16118594							+
sp|Q920E3|KCNH5_MOUSE	Q920E3	Kcnh5	Potassium voltage-gated channel subfamily H member 5	432.964	1.38176	8960		111810	6	2	32457662							+
sp|Q9ER47|KCNH7_MOUSE	Q9ER47	Kcnh7	Potassium voltage-gated channel subfamily H member 7	2106.73	6.72343	7372		135062	13	9	190777232							+
sp|Q9JM63|KCJ10_MOUSE	Q9JM63	Kcnj10	ATP-sensitive inward rectifier potassium channel 10	2754.16	8.78965	6994		42432	11	11	78355128							+
sp|Q61743|KCJ11_MOUSE	Q61743	Kcnj11	ATP-sensitive inward rectifier potassium channel 11	2031.01	6.48178	7424		43562	5	5	59320512							+
sp|P52187|KCJ12_MOUSE	P52187	Kcnj12	ATP-sensitive inward rectifier potassium channel 12	652.853	2.08352	8690		48427	3	1	21197654							+
sp|P63250|KCNJ3_MOUSE	P63250	Kcnj3	G protein-activated inward rectifier potassium channel 1	9801.33	31.28	4709		56573	15	15	371773632							+
sp|P52189|KCNJ4_MOUSE	P52189	Kcnj4	Inward rectifier potassium channel 4	8578.34	27.377	4951		49899	15	12	286998432							+
sp|P48542|KCNJ6_MOUSE	P48542	Kcnj6	G protein-activated inward rectifier potassium channel 2	3894.88	12.4301	6405		48652	7	7	127051328	+						+
sp|P48543|KCNJ9_MOUSE	P48543	Kcnj9	G protein-activated inward rectifier potassium channel 3	2087.42	6.66182	7387		43974	3	3	61544780							+
sp|O08581|KCNK1_MOUSE	O08581	Kcnk1	Potassium channel subfamily K member 1	1088.14	3.47269	8202		38201	3	3	27870372							+
sp|P97438|KCNK2_MOUSE	P97438	Kcnk2	Potassium channel subfamily K member 2	1312.9	4.19	8002		46844	7	7	41235408							+
sp|Q9JIN6|KCMB4_MOUSE	Q9JIN6	Kcnmb4	Calcium-activated potassium channel subunit beta-4	16978	54.1837	3783		23857	4	4	271573248							+
sp|P58390|KCNN2_MOUSE	P58390	Kcnn2	Small conductance calcium-activated potassium channel protein 2	76081.7	242.808	1825		91604	26	10	4672821760							+
sp|P58391|KCNN3_MOUSE	P58391	Kcnn3	Small conductance calcium-activated potassium channel protein 3	3569.61	11.3921	6549		81333	18	9	194658016							+
sp|Q9Z351|KCNQ2_MOUSE	Q9Z351	Kcnq2	Potassium voltage-gated channel subfamily KQT member 2	8414.35	26.8536	4986		84450	38	34	476436064							+
sp|Q9JK97|KCNQ4_MOUSE	Q9JK97	Kcnq4	Potassium voltage-gated channel subfamily KQT member 4	1445.34	4.61267	7886		77057	7	1	74673536							+
sp|Q9JK45|KCNQ5_MOUSE	Q9JK45	Kcnq5	Potassium voltage-gated channel subfamily KQT member 5	2292.45	7.31615	7254		102258	22	16	157174592							+
sp|Q6ZPR4|KCNT1_MOUSE	Q6ZPR4	Kcnt1	Potassium channel subfamily T member 1	1355.72	4.32665	7956		138106	32	32	125535432							+
sp|P83870|PHF5A_MOUSE	P83870	Phf5a	PHD finger-like domain-containing protein 5A	122668	391.482	1369		12405	24	24	1020260480									+
sp|Q91WK2|EIF3H_MOUSE	Q91WK2	Eif3h	Eukaryotic translation initiation factor 3 subunit H	118748	378.972	1395		39832	78	78	3171329024									+	+
sp|A2BDX3|MOCS3_MOUSE	A2BDX3	Mocs3	Adenylyltransferase and sulfurtransferase MOCS3	113986	363.777	1427		49375	47	46	3773501696							+		+
sp|Q9JMA1|UBP14_MOUSE	Q9JMA1	Usp14	Ubiquitin carboxyl-terminal hydrolase 14	111637	356.279	1444		56002	119	118	4191755264									+	+
sp|Q60973|RBBP7_MOUSE	Q60973	Rbbp7	Histone-binding protein RBBP7	111457	355.705	1445		47790	57	40	3571322368									+
sp|Q9R1T2|SAE1_MOUSE	Q9R1T2	Sae1	SUMO-activating enzyme subunit 1	107405	342.772	1475		38620	90	90	2781124096									+
sp|P62257|UBE2H_MOUSE	P62257	Ube2h	Ubiquitin-conjugating enzyme E2 H	105551	336.856	1490		20655	21	20	1461745024									+
sp|O88543|CSN3_MOUSE	O88543	Cops3	COP9 signalosome complex subunit 3	103638	330.751	1507		47832	109	109	3323704832									+
sp|Q9ESN6|TRIM2_MOUSE	Q9ESN6	Trim2	Tripartite motif-containing protein 2	97168.6	310.104	1577		81445	147	133	5306092032									+
sp|Q99LD4|CSN1_MOUSE	Q99LD4	Gps1	COP9 signalosome complex subunit 1	95134	303.611	1596		53442	109	109	3408811008									+
sp|Q9WUP7|UCHL5_MOUSE	Q9WUP7	Uchl5	Ubiquitin carboxyl-terminal hydrolase isozyme L5	94074.4	300.23	1602		37617	65	65	2372685824									+	+
sp|Q9CZ04|CSN7A_MOUSE	Q9CZ04	Cops7a	COP9 signalosome complex subunit 7a	90165	287.753	1643		30224	36	36	1827150464									+
sp|Q9EPV8|UBL5_MOUSE	Q9EPV8	Ubl5	Ubiquitin-like protein 5	87626.7	279.652	1678		8547	5	5	502151200									+
sp|Q61187|TS101_MOUSE	Q61187	Tsg101	Tumor susceptibility gene 101 protein	87266.1	278.501	1685		44124	60	60	2581694720									+
sp|Q80UW2|FBX2_MOUSE	Q80UW2	Fbxo2	F-box only protein 2	82398.9	262.968	1741		33676	31	31	1860486272									+		+
sp|Q9CPX6|ATG3_MOUSE	Q9CPX6	Atg3	Ubiquitin-like-conjugating enzyme ATG3	82607.5	263.634	1737		35796	42	42	1982614528									+
sp|Q9CQK7|RWDD1_MOUSE	Q9CQK7	Rwdd1	RWD domain-containing protein 1	80612.2	257.266	1760		27785	15	15	1501743872									+
sp|Q9WUD1|CHIP_MOUSE	Q9WUD1	Stub1	STIP1 homology and U box-containing protein 1	77661.4	247.849	1802		34909	76	76	1817719424									+		+
sp|Q8R317|UBQL1_MOUSE	Q8R317	Ubqln1	Ubiquilin-1	77256.8	246.558	1806		61976	144	69	3210293760									+
sp|Q8K1L5|PP1RB_MOUSE	Q8K1L5	Ppp1r11	E3 ubiquitin-protein ligase PPP1R11	52708.6	168.215	2218		14544	20	20	513984320											+
sp|Q9JI90|RNF14_MOUSE	Q9JI90	Rnf14	E3 ubiquitin-protein ligase RNF14	50471.3	161.074	2271		54926	46	46	1858688256									+		+
sp|P46935|NEDD4_MOUSE	P46935	Nedd4	E3 ubiquitin-protein ligase NEDD4	48190.5	153.796	2332		102706	107	78	3318501376									+		+
sp|Q3UN02|LCLT1_MOUSE	Q3UN02	Lclat1	Lysocardiolipin acyltransferase 1	47461.5	151.469	2353		44400	29	29	1412893312							+
sp|Q9JLV5|CUL3_MOUSE	Q9JLV5	Cul3	Cullin-3	42568.1	135.852	2494		88948	181	179	2538665216									+		+
sp|Q9WTZ1|RBX2_MOUSE	Q9WTZ1	Rnf7	RING-box protein 2	42154.6	134.533	2506		12707	8	8	359147456									+		+
sp|O08759|UBE3A_MOUSE	O08759	Ube3a	Ubiquitin-protein ligase E3A	42103.7	134.37	2508		99819	143	143	2817850624									+		+
sp|Q9CY34|UB2FA_MOUSE	Q9CY34	Ube2f	NEDD8-conjugating enzyme UBE2F	40471.3	129.16	2551		21110	15	15	572821760									+
sp|Q60902|EP15R_MOUSE	Q60902	Eps15l1	Epidermal growth factor receptor substrate 15-like 1	40234.6	128.405	2555		99309	120	116	2679002624									+
sp|P63147|UBE2B_MOUSE	P63147	Ube2b	Ubiquitin-conjugating enzyme E2 B	38006.9	121.295	2639		17312	7	7	441157504									+
sp|B1AUE5|PEX10_MOUSE	B1AUE5	Pex10	Peroxisome biogenesis factor 10	37816	120.686	2643		37157	14	14	942107392									+		+
sp|Q9Z1F9|SAE2_MOUSE	Q9Z1F9	Uba2	SUMO-activating enzyme subunit 2	37633.2	120.103	2650		70569	86	86	1780611072									+
sp|Q8C7M3|TRIM9_MOUSE	Q8C7M3	Trim9	E3 ubiquitin-protein ligase TRIM9	35129.5	112.112	2735		90870	93	86	2140311552									+		+
sp|Q9D4H8|CUL2_MOUSE	Q9D4H8	Cul2	Cullin-2	32826.6	104.763	2835		86877	196	196	1912121856									+		+
sp|Q6ZQ88|KDM1A_MOUSE	Q6ZQ88	Kdm1a	Lysine-specific histone demethylase 1A	28894.3	92.2134	3001		92851	57	57	1798801024							+
sp|Q9D5V5|CUL5_MOUSE	Q9D5V5	Cul5	Cullin-5	27509.6	87.7944	3074		90974	124	124	1677979776									+		+
sp|Q9WTX6|CUL1_MOUSE	Q9WTX6	Cul1	Cullin-1	27210.2	86.8389	3093		89692	134	133	1636327936									+		+
sp|Q6GV12|KDSR_MOUSE	Q6GV12	Kdsr	3-ketodihydrosphingosine reductase	25185	80.3755	3198		35956	25	25	607152384							+
sp|P16125|LDHB_MOUSE	P16125	Ldhb	L-lactate dehydrogenase B chain	1.48201e+06	4729.69	227		36572	391	342	36339924992						+	+
sp|Q7TNG8|LDHD_MOUSE	Q7TNG8	Ldhd	Probable D-lactate dehydrogenase, mitochondrial	964.321	3.07754	8320		51848	5	5	33522642						+	+
sp|P56380|AP4A_MOUSE	P56380	Nudt2	Bis(5'-nucleosyl)-tetraphosphatase [asymmetrical]	237528	758.048	917		16989	48	48	2705621760				+		+	+
sp|Q99M04|LIAS_MOUSE	Q99M04	Lias	Lipoyl synthase, mitochondrial	6380.33	20.3622	5532		41879	8	8	179153056						+	+
sp|P54310|LIPS_MOUSE	P54310	Lipe	Hormone-sensitive lipase	3695.73	11.7946	6480		83348	34	33	206528352							+
sp|Q9WVG5|LIPE_MOUSE	Q9WVG5	Lipg	Endothelial lipase	1033.07	3.29693	8254		56629	5	4	39223940							+
sp|Q8VCM4|LIPT_MOUSE	Q8VCM4	Lipt1	Lipoyltransferase 1, mitochondrial	3829.57	12.2217	6424		42146	8	8	108215936						+	+
sp|Q3U3R4|LMF1_MOUSE	Q3U3R4	Lmf1	Lipase maturation factor 1	5303.69	16.9262	5872		65878	16	16	234262496							+
sp|Q8CGK3|LONM_MOUSE	Q8CGK3	Lonp1	Lon protease homolog, mitochondrial	41279.2	131.739	2532		105843	186	182	2929391616						+	+
sp|Q3TFD2|PCAT1_MOUSE	Q3TFD2	Lpcat1	Lysophosphatidylcholine acyltransferase 1	24111.9	76.9508	3252		59744	39	39	965851136							+
sp|Q91V01|MBOA5_MOUSE	Q91V01	Lpcat3	Lysophospholipid acyltransferase 5	15983.9	51.011	3887		56147	13	13	601717632							+
sp|Q6NVG1|LPCT4_MOUSE	Q6NVG1	Lpcat4	Lysophospholipid acyltransferase LPCAT4	35674.4	113.851	2717		57143	26	21	1366797312							+
sp|Q91YX5|LGAT1_MOUSE	Q91YX5	Lpgat1	Acyl-CoA:lysophosphatidylglycerol acyltransferase 1	21370.6	68.2022	3409		43088	34	34	617386624							+
sp|Q9EQU5|SET_MOUSE	Q9EQU5	Set	Protein SET	221123	705.692	955		33378	48	48	4948552704				+
sp|Q3UGR5|HDHD2_MOUSE	Q3UGR5	Hdhd2	Haloacid dehalogenase-like hydrolase domain-containing protein 2	213906	682.659	968		28730	63	63	4120426240				+
sp|P11152|LIPL_MOUSE	P11152	Lpl	Lipoprotein lipase	8653.62	27.6172	4939		53109	17	14	308141504							+
sp|Q8BLN5|LSS_MOUSE	Q8BLN5	Lss	Lanosterol synthase	27654.6	88.2572	3063		83141	60	60	1541586176							+
sp|P24527|LKHA4_MOUSE	P24527	Lta4h	Leukotriene A-4 hydrolase	49365.3	157.545	2302		69051	148	144	2285473792							+
sp|P97823|LYPA1_MOUSE	P97823	Lypla1	Acyl-protein thioesterase 1	34175.2	109.067	2778		24688	25	25	565693696						+	+
sp|Q9WTL7|LYPA2_MOUSE	Q9WTL7	Lypla2	Acyl-protein thioesterase 2	265671	847.865	857		24794	78	78	4416475136							+
sp|Q3UFF7|LYPL1_MOUSE	Q3UFF7	Lyplal1	Lysophospholipase-like protein 1	27808.4	88.7479	3053		26354	26	26	491368512						+	+
sp|P61626|LYSC_HUMAN	P61626	LYZ	Lysozyme C	15482.3	49.4104	3937		16537	6	3	171663328							+
sp|Q9CQY5|MAGT1_MOUSE	Q9CQY5	Magt1	Magnesium transporter protein 1	11921.5	38.0463	4373		37970	18	18	303498176							+
sp|P45700|MA1A1_MOUSE	P45700	Man1a1	Mannosyl-oligosaccharide 1,2-alpha-mannosidase IA	1161.6	3.70713	8138		73276	9	8	57069308							+
sp|P39098|MA1A2_MOUSE	P39098	Man1a2	Mannosyl-oligosaccharide 1,2-alpha-mannosidase IB	9831.86	31.3775	4702		72871	37	36	480369088							+
sp|A2AJ15|MA1B1_MOUSE	A2AJ15	Man1b1	Endoplasmic reticulum mannosyl-oligosaccharide 1,2-alpha-mannosidase	11997.3	38.2882	4361		75150	35	35	604499584							+
sp|P27046|MA2A1_MOUSE	P27046	Man2a1	Alpha-mannosidase 2	1236.8	3.94713	8061		131631	22	21	109154480					+		+
sp|Q8BRK9|MA2A2_MOUSE	Q8BRK9	Man2a2	Alpha-mannosidase 2x	3607.21	11.5121	6526		130649	49	48	315981568					+		+
sp|Q91W89|MA2C1_MOUSE	Q91W89	Man2c1	Alpha-mannosidase 2C1	5373.11	17.1478	5845		115688	57	57	416772320							+
sp|Q6NXH2|MANEA_MOUSE	Q6NXH2	Manea	Glycoprotein endo-alpha-1,2-mannosidase	3558.7	11.3573	6557		53183	10	10	126896336							+
sp|Q6P1J0|MANEL_MOUSE	Q6P1J0	Maneal	Glycoprotein endo-alpha-1,2-mannosidase-like protein	4742.14	15.1341	6075		51106	10	10	162491440							+
sp|Q64133|AOFA_MOUSE	Q64133	Maoa	Amine oxidase [flavin-containing] A	115448	368.441	1418		59602	99	95	4613510656		+				+	+
sp|Q8BW75|AOFB_MOUSE	Q8BW75	Maob	Amine oxidase [flavin-containing] B	46666.1	148.931	2379		58558	12	6	1832198912		+				+	+
sp|Q3THS6|METK2_MOUSE	Q3THS6	Mat2a	S-adenosylmethionine synthase isoform type-2	199587	636.964	1004		43689	71	71	5846409728							+
sp|Q99LB6|MAT2B_MOUSE	Q99LB6	Mat2b	Methionine adenosyltransferase 2 subunit beta	89116.5	284.407	1661		37393	47	47	2234255360							+
sp|Q8R3I2|MBOA2_MOUSE	Q8R3I2	Mboat2	Lysophospholipid acyltransferase 2	10325.2	32.9521	4621		58995	9	9	408413600							+
sp|Q8CHK3|MBOA7_MOUSE	Q8CHK3	Mboat7	Lysophospholipid acyltransferase 7	25397.5	81.0536	3184		53436	11	11	909931456							+
sp|Q8R3F5|FABD_MOUSE	Q8R3F5	Mcat	Malonyl-CoA-acyl carrier protein transacylase, mitochondrial	25458.1	81.247	3180		41928	49	48	715671808						+	+
sp|Q99MR8|MCCA_MOUSE	Q99MR8	Mccc1	Methylcrotonoyl-CoA carboxylase subunit alpha, mitochondrial	24926.9	79.5519	3206		79344	91	87	1326072320						+	+
sp|Q3ULD5|MCCB_MOUSE	Q3ULD5	Mccc2	Methylcrotonoyl-CoA carboxylase beta chain, mitochondrial	32694.1	104.34	2838		61379	105	105	1345469696						+	+
sp|Q9D1I5|MCEE_MOUSE	Q9D1I5	Mcee	Methylmalonyl-CoA epimerase, mitochondrial	97694.2	311.782	1568		19017	35	35	1245647232						+	+
sp|Q3UMR5|MCU_MOUSE	Q3UMR5	Mcu	Calcium uniporter protein, mitochondrial	291090	928.986	811		39682	128	128	7744713728						+	+
sp|P14152|MDHC_MOUSE	P14152	Mdh1	Malate dehydrogenase, cytoplasmic	1.65375e+06	5277.79	209		36511	317	317	40483508224							+
sp|P08249|MDHM_MOUSE	P08249	Mdh2	Malate dehydrogenase, mitochondrial	4.21496e+06	13451.6	80		35611	655	655	100637999104						+	+
sp|P06801|MAOX_MOUSE	P06801	Me1	NADP-dependent malic enzyme	85878.8	274.074	1702		63954	158	156	3682459648							+
sp|Q99KE1|MAOM_MOUSE	Q99KE1	Me2	NAD-dependent malic enzyme, mitochondrial	23916.3	76.3266	3262		65799	50	49	1055110400						+	+
sp|Q8BMF3|MAON_MOUSE	Q8BMF3	Me3	NADP-dependent malic enzyme, mitochondrial	19840.5	63.3192	3513		67098	68	67	892580480						+	+
sp|Q9DCS3|MECR_MOUSE	Q9DCS3	Mecr	Enoyl-[acyl-carrier-protein] reductase, mitochondrial	68117.2	217.39	1943		40343	61	60	1842508544						+	+
sp|Q80U63|MFN2_MOUSE	Q80U63	Mfn2	Mitofusin-2	18672.6	59.5918	3620		86188	98	89	1079035904						+	+
sp|Q9D2V8|MFS10_MOUSE	Q9D2V8	Mfsd10	Major facilitator superfamily domain-containing protein 10	5665.15	18.0798	5756		49369	6	6	187521280							+
sp|Q9DA75|NLS1_MOUSE	Q9DA75	Mfsd2a	Sodium-dependent lysophosphatidylcholine symporter 1	139.294	0.444543	9320		58984	2	2	5.50871e+06							+
sp|Q921Y4|MFSD5_MOUSE	Q921Y4	Mfsd5	Molybdate-anion transporter	2838.01	9.05725	6945		49679	4	4	94530440							+
sp|Q8C0T7|MFSD9_MOUSE	Q8C0T7	Mfsd9	Major facilitator superfamily domain-containing protein 9	1631.7	5.20743	7735		49663	4	4	54332348							+
sp|P27808|MGAT1_MOUSE	P27808	Mgat1	Alpha-1,3-mannosyl-glycoprotein 2-beta-N-acetylglucosaminyltransferase	997.301	3.18279	8287		51690	7	7	34563468					+		+
sp|Q921V5|MGAT2_MOUSE	Q921V5	Mgat2	Alpha-1,6-mannosyl-glycoprotein 2-beta-N-acetylglucosaminyltransferase	6562.58	20.9438	5495		51030	22	22	224535200					+		+
sp|Q10470|MGAT3_MOUSE	Q10470	Mgat3	Beta-1,4-mannosyl-glycoprotein 4-beta-N-acetylglucosaminyltransferase	1294.45	4.1311	8016		62003	4	4	53812272					+		+
sp|Q812F8|MGT4B_MOUSE	Q812F8	Mgat4b	Alpha-1,3-mannosyl-glycoprotein 4-beta-N-acetylglucosaminyltransferase B	13480.2	43.0209	4157		63302	11	11	572135552					+		+
sp|Q8R4G6|MGT5A_MOUSE	Q8R4G6	Mgat5	Alpha-1,6-mannosylglycoprotein 6-beta-N-acetylglucosaminyltransferase A	2794.38	8.91801	6964		84551	16	16	158412416					+		+
sp|Q765H6|MGT5B_MOUSE	Q765H6	Mgat5b	Alpha-1,6-mannosylglycoprotein 6-beta-N-acetylglucosaminyltransferase B	2360.27	7.53257	7210		89473	14	14	141591584					+		+
sp|O35678|MGLL_MOUSE	O35678	Mgll	Monoglyceride lipase	48353.8	154.316	2322		33388	64	64	1082443136							+
sp|Q91VS7|MGST1_MOUSE	Q91VS7	Mgst1	Microsomal glutathione S-transferase 1	48423.2	154.538	2320		17552	15	15	569854784						+	+
sp|Q9CPU4|MGST3_MOUSE	Q9CPU4	Mgst3	Microsomal glutathione S-transferase 3	662587	2114.58	433		16958	60	60	7533594624						+	+
sp|Q8VDP3|MICA1_MOUSE	Q8VDP3	Mical1	[F-actin]-monooxygenase MICAL1	1160.83	3.70467	8139		116785	21	17	90894888							+
sp|Q8BML1|MICA2_MOUSE	Q8BML1	Mical2	[F-actin]-monooxygenase MICAL2	5223.2	16.6694	5894		110072	20	7	385476608							+
sp|Q8CJ19|MICA3_MOUSE	Q8CJ19	Mical3	[F-actin]-monooxygenase MICAL3	6784.23	21.6512	5425		223721	151	135	1017634176							+
sp|P34884|MIF_MOUSE	P34884	Mif	Macrophage migration inhibitory factor	1.37235e+06	4379.73	241		12504	227	227	11505312768							+
sp|Q6P1F6|2ABA_MOUSE	Q6P1F6	Ppp2r2a	Serine/threonine-protein phosphatase 2A 55 kDa regulatory subunit B alpha isoform	211025	673.467	977		51692	141	86	7313786880				+
sp|Q2VPU4|MLXIP_MOUSE	Q2VPU4	Mlxip	MLX-interacting protein	468.794	1.49611	8918		100804	10	10	31684312							+
sp|Q99J39|DCMC_MOUSE	Q99J39	Mlycd	Malonyl-CoA decarboxylase, mitochondrial	16526.1	52.7415	3824		54736	40	40	606495680						+	+
sp|Q8C7H1|MMAA_MOUSE	Q8C7H1	Mmaa	Methylmalonic aciduria type A homolog, mitochondrial	19139.5	61.082	3580		45932	30	30	589428096						+	+
sp|Q9D273|MMAB_MOUSE	Q9D273	Mmab	Corrinoid adenosyltransferase	70198.1	224.031	1917		26273	37	37	1236573184						+	+
sp|Q9CZD0|MMAC_MOUSE	Q9CZD0	Mmachc	Cyanocobalamin reductase / alkylcobalamin dealkylase	125.707	0.401181	9337		31648	2	2	2667404							+
sp|Q14CH1|MOCOS_MOUSE	Q14CH1	Mocos	Molybdenum cofactor sulfurase	3095.78	9.8799	6822		95013	4	4	197214176							+
sp|Q5RKZ7|MOCS1_MOUSE	Q5RKZ7	Mocs1	Molybdenum cofactor biosynthesis protein 1	843.368	2.69153	8465		69859	8	8	39502440						+	+
sp|Q9Z224|MOC2A_MOUSE	Q9Z224	Mocs2	Molybdopterin synthase sulfur carrier subunit	30574	97.5739	2927		9745	2	2	199764384							+
sp|Q9Z223|MOC2B_MOUSE	Q9Z223	Mocs2	Molybdopterin synthase catalytic subunit	12253.3	39.1052	4314		20924	5	5	171902368							+
sp|Q5SRX1|TM1L2_MOUSE	Q5SRX1	Tom1l2	TOM1-like protein 2	76350.6	243.666	1819		55663	84	78	2849467904									+
sp|Q80UM7|MOGS_MOUSE	Q80UM7	Mogs	Mannosyl-oligosaccharide glucosidase	32462	103.599	2845		91831	114	114	1998704384							+
sp|Q9CXI3|MOXD1_MOUSE	Q9CXI3	Moxd1	DBH-like monooxygenase protein 1	185.552	0.59217	9269		69678	4	4	8668516							+
sp|P63030|MPC1_MOUSE	P63030	Mpc1	Mitochondrial pyruvate carrier 1	526201	1679.32	526		12455	34	34	4394204160						+	+
sp|Q9D023|MPC2_MOUSE	Q9D023	Mpc2	Mitochondrial pyruvate carrier 2	1.07191e+06	3420.89	293		14286	115	103	10267205632						+	+
sp|Q924M7|MPI_MOUSE	Q924M7	Mpi	Mannose-6-phosphate isomerase	48228.9	153.918	2330		46575	68	68	1506068864					+		+
sp|Q99J99|THTM_MOUSE	Q99J99	Mpst	3-mercaptopyruvate sulfurtransferase	92993.4	296.78	1613		33097	60	60	2063598976						+	+
sp|Q9CRA4|MSMO1_MOUSE	Q9CRA4	Msmo1	Methylsterol monooxygenase 1	21608.7	68.962	3395		34772	16	16	503781536							+
sp|Q9D6Y7|MSRA_MOUSE	Q9D6Y7	Msra	Mitochondrial peptide methionine sulfoxide reductase	27398.9	87.4409	3086		25988	32	32	477408448						+	+
sp|Q9JLC3|MSRB1_MOUSE	Q9JLC3	Msrb1	Methionine-R-sulfoxide reductase B1	7136.26	22.7747	5304		12788	3	3	61186816							+
sp|Q78J03|MSRB2_MOUSE	Q78J03	Msrb2	Methionine-R-sulfoxide reductase B2, mitochondrial	14594.8	46.5778	4025		19157	9	9	187460192						+	+
sp|Q9CQ65|MTAP_MOUSE	Q9CQ65	Mtap	S-methyl-5'-thioadenosine phosphorylase	76045.3	242.691	1826		31062	65	65	1583749120							+
sp|Q791V5|MTCH2_MOUSE	Q791V5	Mtch2	Mitochondrial carrier homolog 2	587013	1873.4	483		33499	125	125	13184519168						+	+
sp|Q922D8|C1TC_MOUSE	Q922D8	Mthfd1	C-1-tetrahydrofolate synthase, cytoplasmic	44536.7	142.135	2446		101200	188	176	3021921024							+
sp|Q3V3R1|C1TM_MOUSE	Q3V3R1	Mthfd1l	Monofunctional C1-tetrahydrofolate synthase, mitochondrial	14492.6	46.2518	4038		105729	96	86	1027365312						+	+
sp|P18155|MTDC_MOUSE	P18155	Mthfd2	Bifunctional methylenetetrahydrofolate dehydrogenase/cyclohydrolase, mitochondrial	7941.35	25.3441	5091		37863	18	17	201601648						+	+
sp|D3YZG8|MTD2L_MOUSE	D3YZG8	Mthfd2l	Probable bifunctional methylenetetrahydrofolate dehydrogenase/cyclohydrolase 2	6831.22	21.8012	5409		36438	10	9	166892704						+	+
sp|Q9WU20|MTHR_MOUSE	Q9WU20	Mthfr	Methylenetetrahydrofolate reductase	627.452	2.00245	8718		74580	7	7	31375276							+
sp|Q9D110|MTHFS_MOUSE	Q9D110	Mthfs	5-formyltetrahydrofolate cyclo-ligase	1932.67	6.16793	7504		23202	3	3	30065428						+	+
sp|Q3URQ7|MTHSD_MOUSE	Q3URQ7	Mthfsd	Methenyltetrahydrofolate synthase domain-containing protein	12221.1	39.0024	4319		40789	6	6	334223616							+
sp|A6H5Y3|METH_MOUSE	A6H5Y3	Mtr	Methionine synthase	1124.17	3.58769	8171		139069	26	26	104820824							+
sp|Q8C1A3|MTRR_MOUSE	Q8C1A3	Mtrr	Methionine synthase reductase	271.056	0.865049	9163		77518	2	2	14087890							+
sp|O08601|MTP_MOUSE	O08601	Mttp	Microsomal triglyceride transfer protein large subunit	1421.96	4.53805	7906		99099	21	21	94480352							+
sp|Q99JF5|MVD1_MOUSE	Q99JF5	Mvd	Diphosphomevalonate decarboxylase	101967	325.42	1523		44072	89	89	3013067776							+
sp|Q9R008|KIME_MOUSE	Q9R008	Mvk	Mevalonate kinase	67500.5	215.421	1954		41877	44	44	1895251200							+
sp|P61600|NAA20_MOUSE	P61600	Naa20	N-alpha-acetyltransferase 20	41235.5	131.599	2533		20368	13	13	563123776							+
sp|Q8CES0|NAA30_MOUSE	Q8CES0	Naa30	N-alpha-acetyltransferase 30	26391.3	84.2253	3128		39433	22	22	697757760							+
sp|Q6PHQ8|NAA35_MOUSE	Q6PHQ8	Naa35	N-alpha-acetyltransferase 35, NatC auxiliary subunit	30606.1	97.6765	2926		83306	99	99	1709499904							+
sp|Q8VE10|NAA40_MOUSE	Q8VE10	Naa40	N-alpha-acetyltransferase 40	3660.23	11.6813	6498		27229	3	3	66822776							+
sp|Q6PGB6|NAA50_MOUSE	Q6PGB6	Naa50	N-alpha-acetyltransferase 50	176842	564.373	1083		19414	40	40	2301885952							+
sp|P58058|NADK_MOUSE	P58058	Nadk	NAD kinase	2980.75	9.51278	6875		48597	11	11	97122400							+
sp|Q711T7|NADE_MOUSE	Q711T7	Nadsyn1	Glutamine-dependent NAD(+) synthetase	279.366	0.891569	9155		81652	3	3	15294117							+
sp|Q9QZ08|NAGK_MOUSE	Q9QZ08	Nagk	N-acetyl-D-glucosamine kinase	87164	278.176	1686		37268	44	43	2177998848					+		+
sp|Q8BXR5|NALCN_MOUSE	Q8BXR5	Nalcn	Sodium leak channel non-selective protein	496.482	1.58448	8879		200441	8	8	66722832							+
sp|Q99KQ4|NAMPT_MOUSE	Q99KQ4	Nampt	Nicotinamide phosphoribosyltransferase	49500.2	157.975	2296		55447	64	64	1840220416							+
sp|Q8BGB7|ENOPH_MOUSE	Q8BGB7	Enoph1	Enolase-phosphatase E1	193471	617.446	1017		28600	25	25	3709942784				+			+
sp|Q99J77|SIAS_MOUSE	Q99J77	Nans	Sialic acid synthase	107569	343.296	1474		40024	69	69	2886635008					+		+
sp|Q8BH82|NAPEP_MOUSE	Q8BH82	Napepld	N-acyl-phosphatidylethanolamine-hydrolyzing phospholipase D	1369.63	4.37106	7947		45816	8	8	42073280							+
sp|Q8K224|NAT10_MOUSE	Q8K224	Nat10	RNA cytidine acetyltransferase	8241.86	26.3031	5025		115419	68	68	637803968							+
sp|Q8BVG8|NAT14_MOUSE	Q8BVG8	Nat14	N-acetyltransferase 14	59164.1	188.817	2089		21778	15	13	863894656							+
sp|P50295|ARY2_MOUSE	P50295	Nat2	Arylamine N-acetyltransferase 2	532.909	1.70073	8832		33701	2	2	12041499							+
sp|Q3UGX3|NAT8L_MOUSE	Q3UGX3	Nat8l	N-acetylaspartate synthetase	10839.4	34.593	4531		32777	10	10	238209664						+	+
sp|Q3UG98|NAT9_MOUSE	Q3UG98	Nat9	N-acetyltransferase 9	5429.66	17.3283	5830		27663	10	10	100706288							+
sp|Q8BLF1|NCEH1_MOUSE	Q8BLF1	Nceh1	Neutral cholesterol ester hydrolase 1	86487.8	276.018	1694		45740	74	74	2652379136							+
sp|A2AI05|NDOR1_MOUSE	A2AI05	Ndor1	NADPH-dependent diflavin oxidoreductase 1	2555.84	8.15673	7105		67183	15	12	115127232							+
sp|Q3UHN9|NDST1_MOUSE	Q3UHN9	Ndst1	Bifunctional heparan sulfate N-deacetylase/N-sulfotransferase 1	7800.59	24.8948	5139		100726	36	30	526809472					+		+
sp|P52850|NDST2_MOUSE	P52850	Ndst2	Bifunctional heparan sulfate N-deacetylase/N-sulfotransferase 2	143.994	0.459544	9313		101202	6	2	9770533					+		+
sp|Q9EQH7|NDST3_MOUSE	Q9EQH7	Ndst3	Bifunctional heparan sulfate N-deacetylase/N-sulfotransferase 3	576.873	1.84104	8777		101040	5	3	39080344					+		+
sp|O35683|NDUA1_MOUSE	O35683	Ndufa1	NADH dehydrogenase [ubiquinone] 1 alpha subcomplex subunit 1	159725	509.748	1161		8139	8	8	871624192						+	+
sp|Q99LC3|NDUAA_MOUSE	Q99LC3	Ndufa10	NADH dehydrogenase [ubiquinone] 1 alpha subcomplex subunit 10, mitochondrial	277390	885.265	830		40603	112	112	7551511552						+	+
sp|Q9D8B4|NDUAB_MOUSE	Q9D8B4	Ndufa11	NADH dehydrogenase [ubiquinone] 1 alpha subcomplex subunit 11	365104	1165.2	707		14982	31	31	3667510784						+	+
sp|Q7TMF3|NDUAC_MOUSE	Q7TMF3	Ndufa12	NADH dehydrogenase [ubiquinone] 1 alpha subcomplex subunit 12	375163	1197.3	693		17086	77	77	4297788416						+	+
sp|Q9ERS2|NDUAD_MOUSE	Q9ERS2	Ndufa13	NADH dehydrogenase [ubiquinone] 1 alpha subcomplex subunit 13	812027	2591.51	367		16860	77	77	9179365376						+	+
sp|Q9CQ75|NDUA2_MOUSE	Q9CQ75	Ndufa2	NADH dehydrogenase [ubiquinone] 1 alpha subcomplex subunit 2	671987	2144.58	421		10916	45	45	4918233088						+	+
sp|Q9CQ91|NDUA3_MOUSE	Q9CQ91	Ndufa3	NADH dehydrogenase [ubiquinone] 1 alpha subcomplex subunit 3	342045	1091.61	738		9331	10	10	2139915008						+	+
sp|Q62425|NDUA4_MOUSE	Q62425	Ndufa4	Cytochrome c oxidase subunit NDUFA4	1.5086e+06	4814.55	222		9327	36	36	9434088448						+	+
sp|Q9CPP6|NDUA5_MOUSE	Q9CPP6	Ndufa5	NADH dehydrogenase [ubiquinone] 1 alpha subcomplex subunit 5	397001	1266.99	673		13360	31	31	3556170752						+	+
sp|Q9CQZ5|NDUA6_MOUSE	Q9CQZ5	Ndufa6	NADH dehydrogenase [ubiquinone] 1 alpha subcomplex subunit 6	475083	1516.18	585		15283	72	72	4868129792						+	+
sp|Q9Z1P6|NDUA7_MOUSE	Q9Z1P6	Ndufa7	NADH dehydrogenase [ubiquinone] 1 alpha subcomplex subunit 7	482828	1540.9	572		12576	51	51	4071175424						+	+
sp|Q9DCJ5|NDUA8_MOUSE	Q9DCJ5	Ndufa8	NADH dehydrogenase [ubiquinone] 1 alpha subcomplex subunit 8	493659	1575.47	560		19992	37	37	6617097216						+	+
sp|Q9DC69|NDUA9_MOUSE	Q9DC69	Ndufa9	NADH dehydrogenase [ubiquinone] 1 alpha subcomplex subunit 9, mitochondrial	184786	589.727	1049		42525	192	191	5268634112						+	+
sp|Q9CR21|ACPM_MOUSE	Q9CR21	Ndufab1	Acyl carrier protein, mitochondrial	67568.9	215.64	1952		17370	22	22	786920960						+	+
sp|Q9CWX2|CIA30_MOUSE	Q9CWX2	Ndufaf1	Complex I intermediate-associated protein 30, mitochondrial	52111.6	166.309	2233		37810	50	47	1321070336						+	+
sp|Q59J78|NDUF2_MOUSE	Q59J78	Ndufaf2	NADH dehydrogenase [ubiquinone] 1 alpha subcomplex assembly factor 2	67777.8	216.306	1948		19628	35	35	891964864						+	+
sp|P0DN34|NDUB1_MOUSE	P0DN34	Ndufb1	NADH dehydrogenase [ubiquinone] 1 beta subcomplex subunit 1	460325	1469.09	605		6954	11	11	2146269056							+
sp|Q9DCS9|NDUBA_MOUSE	Q9DCS9	Ndufb10	NADH dehydrogenase [ubiquinone] 1 beta subcomplex subunit 10	505617	1613.63	553		21024	44	44	7127247872						+	+
sp|O09111|NDUBB_MOUSE	O09111	Ndufb11	NADH dehydrogenase [ubiquinone] 1 beta subcomplex subunit 11, mitochondrial	325801	1039.76	760		17444	34	34	3810510848						+	+
sp|Q9CPU2|NDUB2_MOUSE	Q9CPU2	Ndufb2	NADH dehydrogenase [ubiquinone] 1 beta subcomplex subunit 2, mitochondrial	15433.1	49.2534	3943		11967	3	3	123829360						+	+
sp|Q9CQZ6|NDUB3_MOUSE	Q9CQZ6	Ndufb3	NADH dehydrogenase [ubiquinone] 1 beta subcomplex subunit 3	639084	2039.58	452		11692	25	25	5009927680						+	+
sp|Q9CQC7|NDUB4_MOUSE	Q9CQC7	Ndufb4	NADH dehydrogenase [ubiquinone] 1 beta subcomplex subunit 4	860461	2746.08	353		15081	38	38	8700531712						+	+
sp|Q9CQH3|NDUB5_MOUSE	Q9CQH3	Ndufb5	NADH dehydrogenase [ubiquinone] 1 beta subcomplex subunit 5, mitochondrial	95052.3	303.35	1597		21710	38	38	1383587968						+	+
sp|Q3UIU2|NDUB6_MOUSE	Q3UIU2	Ndufb6	NADH dehydrogenase [ubiquinone] 1 beta subcomplex subunit 6	263811	841.927	861		15515	55	55	2744282112						+	+
sp|Q9CR61|NDUB7_MOUSE	Q9CR61	Ndufb7	NADH dehydrogenase [ubiquinone] 1 beta subcomplex subunit 7	246236	785.838	897		16331	38	38	2696177152						+	+
sp|Q9D6J5|NDUB8_MOUSE	Q9D6J5	Ndufb8	NADH dehydrogenase [ubiquinone] 1 beta subcomplex subunit 8, mitochondrial	116921	373.142	1407		21876	28	28	1714920832						+	+
sp|Q9CQJ8|NDUB9_MOUSE	Q9CQJ8	Ndufb9	NADH dehydrogenase [ubiquinone] 1 beta subcomplex subunit 9	525632	1677.5	527		21984	99	99	7747700736						+	+
sp|Q9CQ54|NDUC2_MOUSE	Q9CQ54	Ndufc2	NADH dehydrogenase [ubiquinone] 1 subunit C2	784379	2503.27	381		14164	76	76	7448972288						+	+
sp|Q91VD9|NDUS1_MOUSE	Q91VD9	Ndufs1	NADH-ubiquinone oxidoreductase 75 kDa subunit, mitochondrial	152648	487.162	1191		79777	307	307	8164953088						+	+
sp|Q91WD5|NDUS2_MOUSE	Q91WD5	Ndufs2	NADH dehydrogenase [ubiquinone] iron-sulfur protein 2, mitochondrial	163033	520.306	1146		52626	210	210	5752564224						+	+
sp|Q9DCT2|NDUS3_MOUSE	Q9DCT2	Ndufs3	NADH dehydrogenase [ubiquinone] iron-sulfur protein 3, mitochondrial	280681	895.767	824		30149	87	87	5673753088						+	+
sp|Q9CXZ1|NDUS4_MOUSE	Q9CXZ1	Ndufs4	NADH dehydrogenase [ubiquinone] iron-sulfur protein 4, mitochondrial	616823	1968.53	467		19785	22	22	8182411776						+	+
sp|Q99LY9|NDUS5_MOUSE	Q99LY9	Ndufs5	NADH dehydrogenase [ubiquinone] iron-sulfur protein 5	235117	750.352	920		12648	34	34	1993836416						+	+
sp|P52503|NDUS6_MOUSE	P52503	Ndufs6	NADH dehydrogenase [ubiquinone] iron-sulfur protein 6, mitochondrial	370985	1183.97	697		13020	48	48	3238563328						+	+
sp|Q9DC70|NDUS7_MOUSE	Q9DC70	Ndufs7	NADH dehydrogenase [ubiquinone] iron-sulfur protein 7, mitochondrial	314927	1005.06	770		24683	41	41	5211859456						+	+
sp|Q8K3J1|NDUS8_MOUSE	Q8K3J1	Ndufs8	NADH dehydrogenase [ubiquinone] iron-sulfur protein 8, mitochondrial	299952	957.269	800		24038	40	40	4834311168						+	+
sp|Q91YT0|NDUV1_MOUSE	Q91YT0	Ndufv1	NADH dehydrogenase [ubiquinone] flavoprotein 1, mitochondrial	209575	668.839	981		50834	166	164	7142959104						+	+
sp|Q9D6J6|NDUV2_MOUSE	Q9D6J6	Ndufv2	NADH dehydrogenase [ubiquinone] flavoprotein 2, mitochondrial	401131	1280.17	665		27285	85	83	7338292224						+	+
sp|Q8BK30|NDUV3_MOUSE	Q8BK30	Ndufv3	NADH dehydrogenase [ubiquinone] flavoprotein 3, mitochondrial	79144.6	252.582	1783		11813	11	11	626853120						+	+
sp|Q9JMH3|NEUR2_MOUSE	Q9JMH3	Neu2	Sialidase-2	235.857	0.752715	9202		42403	2	2	6.70548e+06							+
sp|P25799|NFKB1_MOUSE	P25799	Nfkb1	Nuclear factor NF-kappa-B p105 subunit	1314.64	4.19553	8000		105615	13	12	93092632							+
sp|Q9Z1J3|NFS1_MOUSE	Q9Z1J3	Nfs1	Cysteine desulfurase, mitochondrial	34426.1	109.868	2763		50570	50	50	1167253632						+	+
sp|Q8BHK1|NIPA1_MOUSE	Q8BHK1	Nipa1	Magnesium transporter NIPA1	19509.2	62.2619	3548		34105	6	6	446110720							+
sp|Q8VDK1|NIT1_MOUSE	Q8VDK1	Nit1	Deaminated glutathione amidase	65305	208.415	1979		35705	69	69	1563364480						+	+
sp|Q9JHW2|NIT2_MOUSE	Q9JHW2	Nit2	Omega-amidase NIT2	93384.3	298.027	1609		30502	56	56	1909795712						+	+
sp|P15532|NDKA_MOUSE	P15532	Nme1	Nucleoside diphosphate kinase A	6.17663e+06	19712.1	54		17208	389	159	71263395840							+
sp|Q01768|NDKB_MOUSE	Q01768	Nme2	Nucleoside diphosphate kinase B	6.02092e+06	19215.2	55		17363	355	125	70092587008							+
sp|Q9WV85|NDK3_MOUSE	Q9WV85	Nme3	Nucleoside diphosphate kinase 3	49562.3	158.173	2295		19099	22	21	634667904						+	+
sp|Q9WV84|NDKM_MOUSE	Q9WV84	Nme4	Nucleoside diphosphate kinase, mitochondrial	5924.91	18.9088	5678		20549	6	6	81631360						+	+
sp|O88425|NDK6_MOUSE	O88425	Nme6	Nucleoside diphosphate kinase 6	1228.12	3.91944	8071		21778	2	2	17932668						+	+
sp|Q9QXL8|NDK7_MOUSE	Q9QXL8	Nme7	Nucleoside diphosphate kinase 7	7311.01	23.3324	5256		44434	17	17	217809840							+
sp|Q9EPA7|NMNA1_MOUSE	Q9EPA7	Nmnat1	Nicotinamide/nicotinic acid mononucleotide adenylyltransferase 1	4595.54	14.6662	6118		32355	12	12	99692408							+
sp|Q8BNJ3|NMNA2_MOUSE	Q8BNJ3	Nmnat2	Nicotinamide/nicotinic acid mononucleotide adenylyltransferase 2	5238.06	16.7168	5892		34505	15	15	121181696							+
sp|Q99JR6|NMNA3_MOUSE	Q99JR6	Nmnat3	Nicotinamide/nicotinic acid mononucleotide adenylyltransferase 3	613.517	1.95798	8735		27703	6	6	11395625						+	+
sp|Q8K2T1|NMRL1_MOUSE	Q8K2T1	Nmral1	NmrA-like family domain-containing protein 1	78485.4	250.479	1791		34376	58	58	1808958592							+
sp|O55239|NNMT_MOUSE	O55239	Nnmt	Nicotinamide N-methyltransferase	2345.34	7.48492	7222		29598	8	7	46542772							+
sp|Q9DCJ9|NPL_MOUSE	Q9DCJ9	Npl	N-acetylneuraminate lyase	22948.1	73.2368	3314		35130	30	30	540518080					+		+
sp|Q60737|CSK21_MOUSE	Q60737	Csnk2a1	Casein kinase II subunit alpha	312768	998.169	776		45134	129	119	9464779776			+
sp|P70180|ANPRC_MOUSE	P70180	Npr3	Atrial natriuretic peptide receptor 3	4181.84	13.3459	6279		59808	14	14	167691392							+
sp|Q64669|NQO1_MOUSE	Q64669	Nqo1	NAD(P)H dehydrogenase [quinone] 1	8506.91	27.149	4967		30960	11	9	176586448							+
sp|Q9JI75|NQO2_MOUSE	Q9JI75	Nqo2	Ribosyldihydronicotinamide dehydrogenase [quinone]	16109.2	51.411	3870		26248	19	19	283501152							+
sp|Q9WU00|NRF1_MOUSE	Q9WU00	Nrf1	Nuclear respiratory factor 1	7100.07	22.6592	5321		53571	8	8	255021632							+
sp|Q8CBD1|NRIP1_MOUSE	Q8CBD1	Nrip1	Nuclear receptor-interacting protein 1	6010.92	19.1833	5656		126337	5	2	509162336							+
sp|Q9R1J0|NSDHL_MOUSE	Q9R1J0	Nsdhl	Sterol-4-alpha-carboxylate 3-dehydrogenase, decarboxylating	130822	417.507	1317		40686	125	125	3568710912							+
sp|P97470|PP4C_MOUSE	P97470	Ppp4c	Serine/threonine-protein phosphatase 4 catalytic subunit	189088	603.457	1027		35080	28	19	4447422464				+
sp|Q9QZ88|VPS29_MOUSE	Q9QZ88	Vps29	Vacuolar protein sorting-associated protein 29	181337	578.72	1059		20496	112	112	2491953152				+
sp|Q9D020|5NT3A_MOUSE	Q9D020	Nt5c3a	Cytosolic 5'-nucleotidase 3A	45236.2	144.367	2421		37252	46	46	1129849216							+
sp|Q925E7|2ABD_MOUSE	Q925E7	Ppp2r2d	Serine/threonine-protein phosphatase 2A 55 kDa regulatory subunit B delta isoform	172084	549.189	1105		51957	72	25	5994714112				+
sp|Q91VM9|IPYR2_MOUSE	Q91VM9	Ppa2	Inorganic pyrophosphatase 2, mitochondrial	145466	464.241	1228		38115	76	76	3717425152				+		+	+
sp|Q61151|2A5E_MOUSE	Q61151	Ppp2r5e	Serine/threonine-protein phosphatase 2A 56 kDa regulatory subunit epsilon isoform	141660	452.094	1247		54713	93	67	5196631040				+
sp|Q9Z0S1|BPNT1_MOUSE	Q9Z0S1	Bpnt1	3'(2'),5'-bisphosphate nucleotidase 1	137628	439.227	1275		33196	89	89	3063212544				+			+
sp|Q6PD28|2A5B_MOUSE	Q6PD28	Ppp2r5b	Serine/threonine-protein phosphatase 2A 56 kDa regulatory subunit beta isoform	133657	426.555	1298		57342	57	48	5138664960				+
sp|Q9JM14|NT5C_MOUSE	Q9JM14	Nt5c	5'(3')-deoxyribonucleotidase, cytosolic type	132264	422.108	1308		23076	24	23	2046383360				+			+
sp|Q8JZU0|NUD13_MOUSE	Q8JZU0	Nudt13	NAD(P)H pyrophosphatase NUDT13, mitochondrial	400.263	1.2774	9004		39137	7	7	10503108						+	+
sp|Q3UHB1|NT5D3_MOUSE	Q3UHB1	Nt5dc3	5'-nucleotidase domain-containing protein 3	125184	399.512	1348		63170	130	128	5302044672				+		+	+
sp|Q6P3D0|NUD16_MOUSE	Q6P3D0	Nudt16	U8 snoRNA-decapping enzyme	31817.2	101.541	2873		21825	27	20	465586368							+
sp|Q8VHN8|TIRR_MOUSE	Q8VHN8	Nudt16l1	Tudor-interacting repair regulator protein	49413	157.697	2300		23414	34	27	775713024							+
sp|Q9CWD3|NUD17_MOUSE	Q9CWD3	Nudt17	Nucleoside diphosphate-linked moiety X motif 17	8166.15	26.0615	5038		32681	13	13	178935872							+
sp|Q3U2V3|NUD18_MOUSE	Q3U2V3	Nudt18	8-oxo-dGDP phosphatase NUDT18	28135.4	89.7916	3036		35694	21	21	673338368							+
sp|P11930|NUD19_MOUSE	P11930	Nudt19	Nucleoside diphosphate-linked moiety X motif 19	12234.6	39.0456	4316		40320	17	17	330746656						+	+
sp|Q9CQR6|PPP6_MOUSE	Q9CQR6	Ppp6c	Serine/threonine-protein phosphatase 6 catalytic subunit	123930	395.511	1361		35159	49	49	2921446400				+
sp|Q9CQF3|CPSF5_MOUSE	Q9CQF3	Nudt21	Cleavage and polyadenylation specificity factor subunit 5	154661	493.585	1180		26240	42	42	2720997888							+
sp|Q9D880|TIM50_MOUSE	Q9D880	Timm50	Mitochondrial import inner membrane translocase subunit TIM50	116161	370.716	1415		39776	38	38	3097884928				+		+
sp|Q9D967|MGDP1_MOUSE	Q9D967	Mdp1	Magnesium-dependent phosphatase 1	113865	363.39	1429		18582	20	19	1418624640				+
sp|Q99LS3|SERB_MOUSE	Q99LS3	Psph	Phosphoserine phosphatase	111221	354.953	1447		25096	64	64	1871445888				+			+
sp|Q8CH40|NUDT6_MOUSE	Q8CH40	Nudt6	Nucleoside diphosphate-linked moiety X motif 6	50.8156	0.162173	9398		35197	3	3	1.19919e+06						+	+
sp|Q99P30|NUDT7_MOUSE	Q99P30	Nudt7	Peroxisomal coenzyme A diphosphatase NUDT7	3691.03	11.7796	6483		26857	6	6	66464504							+
sp|Q9CR24|NUDT8_MOUSE	Q9CR24	Nudt8	Nucleoside diphosphate-linked moiety X motif 8	7993.12	25.5093	5077		23253	14	14	124617688						+	+
sp|P49443|PPM1A_MOUSE	P49443	Ppm1a	Protein phosphatase 1A	111108	354.592	1450		42433	131	118	3161076992				+
sp|P97346|NXN_MOUSE	P97346	Nxn	Nucleoredoxin	8614.21	27.4914	4943		48344	17	17	279217408							+
sp|P29758|OAT_MOUSE	P29758	Oat	Ornithine aminotransferase, mitochondrial	241810	771.713	905		48355	209	209	7839700480						+	+
sp|Q60597|ODO1_MOUSE	Q60597	Ogdh	2-oxoglutarate dehydrogenase, mitochondrial	134046	427.796	1295		116449	361	361	10465861632						+	+
sp|Q3U0K8|OGFD1_MOUSE	Q3U0K8	Ogfod1	Prolyl 3-hydroxylase OGFOD1	5791.4	18.4827	5714		62734	22	22	243596352							+
sp|Q9CQ04|OGFD2_MOUSE	Q9CQ04	Ogfod2	2-oxoglutarate and iron-dependent oxygenase domain-containing protein 2	1875.71	5.98614	7550		39270	5	5	49386760							+
sp|Q9D136|OGFD3_MOUSE	Q9D136	Ogfod3	2-oxoglutarate and iron-dependent oxygenase domain-containing protein 3	5674.7	18.1103	5753		35385	5	5	134631504							+
sp|P58281|OPA1_MOUSE	P58281	Opa1	Dynamin-like 120 kDa protein, mitochondrial	135042	430.974	1289		111339	246	243	10080947200						+	+
sp|Q8BWG9|CRCM1_MOUSE	Q8BWG9	Orai1	Calcium release-activated calcium channel protein 1	1698.32	5.42003	7684		33062	2	2	37647280							+
sp|Q8BH10|ORAI2_MOUSE	Q8BH10	Orai2	Protein orai-2	76.8637	0.245303	9375		28199	2	2	1.45325e+06							+
sp|Q8CI95|OSB11_MOUSE	Q8CI95	Osbpl11	Oxysterol-binding protein-related protein 11	13088.6	41.771	4208		83629	43	29	733895808							+
sp|B9EJ86|OSBL8_MOUSE	B9EJ86	Osbpl8	Oxysterol-binding protein-related protein 8	30887.4	98.5743	2914		101269	114	93	2097214464							+
sp|P11725|OTC_MOUSE	P11725	Otc	Ornithine transcarbamylase, mitochondrial	6805.09	21.7178	5419		39765	8	8	181434256						+	+
sp|Q8BGA9|OXA1L_MOUSE	Q8BGA9	Oxa1l	Mitochondrial inner membrane protein OXA1L	30530.8	97.4363	2928		48220	21	21	987075456						+	+
sp|Q9D0K2|SCOT1_MOUSE	Q9D0K2	Oxct1	Succinyl-CoA:3-ketoacid coenzyme A transferase 1, mitochondrial	1.08884e+06	3474.92	289		55989	661	661	40874311680						+	+
sp|Q8VE38|OXND1_MOUSE	Q8VE38	Oxnad1	Oxidoreductase NAD-binding domain-containing protein 1	36595.5	116.791	2683		34727	26	26	852077056						+	+
sp|Q9D404|OXSM_MOUSE	Q9D404	Oxsm	3-oxoacyl-[acyl-carrier-protein] synthase, mitochondrial	15451.4	49.3117	3942		48628	19	18	503777408						+	+
sp|Q60715|P4HA1_MOUSE	Q60715	P4ha1	Prolyl 4-hydroxylase subunit alpha-1	11274.2	35.9806	4455		60910	23	23	460425920							+
sp|Q60716|P4HA2_MOUSE	Q60716	P4ha2	Prolyl 4-hydroxylase subunit alpha-2	600.984	1.91798	8747		61002	4	4	24580554							+
sp|Q8BG58|P4HTM_MOUSE	Q8BG58	P4htm	Transmembrane prolyl 4-hydroxylase	5732.38	18.2943	5738		57049	18	18	219264064							+
sp|Q9DCL9|PUR6_MOUSE	Q9DCL9	Paics	Multifunctional protein ADE2	121331	387.215	1375		47006	113	112	3823915008						+	+
sp|P97467|AMD_MOUSE	P97467	Pam	Peptidyl-glycine alpha-amidating monooxygenase	21285.8	67.9315	3417		108963	63	63	1555080576							+
sp|Q8K4K6|PANK1_MOUSE	Q8K4K6	Pank1	Pantothenate kinase 1	3581.07	11.4286	6541		60091	15	13	144280128							+
sp|Q8R2W9|PANK3_MOUSE	Q8R2W9	Pank3	Pantothenate kinase 3	6043.39	19.2869	5643		41120	15	13	166616480							+
sp|Q80YV4|PANK4_MOUSE	Q80YV4	Pank4	4'-phosphopantetheine phosphatase	6576.54	20.9884	5487		91522	45	44	403559552							+
sp|Q8C0L6|PAOX_MOUSE	Q8C0L6	Paox	Peroxisomal N(1)-acetyl-spermine/spermidine oxidase	11679.2	37.273	4398		55447	33	31	434184704							+
sp|Q60967|PAPS1_MOUSE	Q60967	Papss1	Bifunctional 3'-phosphoadenosine 5'-phosphosulfate synthase 1	25101.1	80.1078	3201		70794	57	55	1191444224					+		+
sp|O88428|PAPS2_MOUSE	O88428	Papss2	Bifunctional 3'-phosphoadenosine 5'-phosphosulfate synthase 2	6268.83	20.0064	5565		70351	16	12	295693152							+
sp|Q05920|PYC_MOUSE	Q05920	Pc	Pyruvate carboxylase, mitochondrial	63257.4	201.88	2019		129685	235	235	5500290048							+
sp|P61458|PHS_MOUSE	P61458	Pcbd1	Pterin-4-alpha-carbinolamine dehydratase	6219.85	19.8501	5584		11986	3	3	49984904							+
sp|Q9CZL5|PHS2_MOUSE	Q9CZL5	Pcbd2	Pterin-4-alpha-carbinolamine dehydratase 2	49246	157.164	2305		14830	9	9	489662144						+	+
sp|Q91ZA3|PCCA_MOUSE	Q91ZA3	Pcca	Propionyl-CoA carboxylase alpha chain, mitochondrial	56960.4	181.784	2130		79922	163	162	3052273920						+	+
sp|Q99MN9|PCCB_MOUSE	Q99MN9	Pccb	Propionyl-CoA carboxylase beta chain, mitochondrial	62824	200.497	2028		58409	90	90	2460311552						+	+
sp|Q8BH04|PCKGM_MOUSE	Q8BH04	Pck2	Phosphoenolpyruvate carboxykinase [GTP], mitochondrial	16776.1	53.5392	3803		70528	62	62	793297664						+	+
sp|Q8C7K6|PCYXL_MOUSE	Q8C7K6	Pcyox1l	Prenylcysteine oxidase-like	62982.2	201.002	2024		54875	61	61	2317272832							+
sp|P49586|PCY1A_MOUSE	P49586	Pcyt1a	Choline-phosphate cytidylyltransferase A	58188.9	185.704	2114		41667	42	16	1625611136							+
sp|Q811Q9|PCY1B_MOUSE	Q811Q9	Pcyt1b	Choline-phosphate cytidylyltransferase B	57865.3	184.672	2118		41900	43	17	1625611136							+
sp|Q922E4|PCY2_MOUSE	Q922E4	Pcyt2	Ethanolamine-phosphate cytidylyltransferase	58400.7	186.38	2106		45235	60	60	1771239680							+
sp|Q8CA95|PDE10_MOUSE	Q8CA95	Pde10a	cAMP and cAMP-inhibited cGMP 3',5'-cyclic phosphodiesterase 10A	18912.7	60.358	3602		89408	51	51	1133741440							+
sp|Q3TIU4|PDE12_MOUSE	Q3TIU4	Pde12	2',5'-phosphodiesterase 12	19072.9	60.8695	3587		67514	40	40	863367744						+	+
sp|Q61481|PDE1A_MOUSE	Q61481	Pde1a	Calcium/calmodulin-dependent 3',5'-cyclic nucleotide phosphodiesterase 1A	48474	154.7	2318		62347	74	63	2026322176							+
sp|Q01065|PDE1B_MOUSE	Q01065	Pde1b	Calcium/calmodulin-dependent 3',5'-cyclic nucleotide phosphodiesterase 1B	27650	88.2425	3064		61226	65	51	1135052544							+
sp|Q922S4|PDE2A_MOUSE	Q922S4	Pde2a	cGMP-dependent 3',5'-cyclic phosphodiesterase	75757.8	241.774	1836		105619	185	185	5364803072						+	+
sp|Q9Z0X4|PDE3A_MOUSE	Q9Z0X4	Pde3a	cGMP-inhibited 3',5'-cyclic phosphodiesterase A	424.35	1.35427	8969		124513	5	4	35426140							+
sp|Q61409|PDE3B_MOUSE	Q61409	Pde3b	cGMP-inhibited 3',5'-cyclic phosphodiesterase B	144.566	0.46137	9312		122154	2	1	11840206							+
sp|O89084|PDE4A_MOUSE	O89084	Pde4a	cAMP-specific 3',5'-cyclic phosphodiesterase 4A	7415.61	23.6662	5226		93558	36	17	465170464							+
sp|Q3UEI1|PDE4C_MOUSE	Q3UEI1	Pde4c	cAMP-specific 3',5'-cyclic phosphodiesterase 4C	1266.17	4.04085	8040		76090	8	3	64595552							+
sp|Q01063|PDE4D_MOUSE	Q01063	Pde4d	cAMP-specific 3',5'-cyclic phosphodiesterase 4D	8204.41	26.1836	5034		84563	48	31	465170464							+
sp|O55057|PDE6D_MOUSE	O55057	Pde6d	Retinal rod rhodopsin-sensitive cGMP 3',5'-cyclic phosphodiesterase subunit delta	100230	319.876	1536		17348	8	5	1165824512							+
sp|P70453|PDE7A_MOUSE	P70453	Pde7a	High affinity cAMP-specific 3',5'-cyclic phosphodiesterase 7A	3267.23	10.4271	6728		52486	9	9	114976240							+
sp|E9Q4S1|PDE8B_MOUSE	E9Q4S1	Pde8b	High affinity cAMP-specific and IBMX-insensitive 3',5'-cyclic phosphodiesterase 8B	1107.75	3.53528	8187		96739	12	12	71850240							+
sp|P35486|ODPA_MOUSE	P35486	Pdha1	Pyruvate dehydrogenase E1 component subunit alpha, somatic form, mitochondrial	586541	1871.89	484		43232	237	232	17001536512						+	+
sp|P35487|ODPAT_MOUSE	P35487	Pdha2	Pyruvate dehydrogenase E1 component subunit alpha, testis-specific form, mitochondrial	5323.85	16.9906	5864		43413	6	2	154963616						+	+
sp|Q9D051|ODPB_MOUSE	Q9D051	Pdhb	Pyruvate dehydrogenase E1 component subunit beta, mitochondrial	943648	3011.56	327		38937	210	210	24635252736						+	+
sp|Q8BKZ9|ODPX_MOUSE	Q8BKZ9	Pdhx	Pyruvate dehydrogenase protein X component, mitochondrial	126023	402.191	1341		53999	58	58	4562684928						+	+
sp|Q9WTU6|MK09_MOUSE	Q9WTU6	Mapk9	Mitogen-activated protein kinase 9	304337	971.263	792		48189	74	20	9833024512			+
sp|Q3UHL1|CAMKV_MOUSE	Q3UHL1	Camkv	CaM kinase-like vesicle-associated protein	302725	966.118	794		54819	180	179	11126631424			+
sp|Q9WV60|GSK3B_MOUSE	Q9WV60	Gsk3b	Glycogen synthase kinase-3 beta	296477	946.178	805		46710	169	125	9285073920			+
sp|Q33DR2|DPS1_MOUSE	Q33DR2	Pdss1	All trans-polyprenyl-diphosphate synthase PDSS1	309.886	0.988972	9107		45895	3	3	9535680						+	+
sp|Q33DR3|DLP1_MOUSE	Q33DR3	Pdss2	All trans-polyprenyl-diphosphate synthase PDSS2	737.622	2.35405	8594		43980	9	9	21750722						+	+
sp|Q99K01|PDXD1_MOUSE	Q99K01	Pdxdc1	Pyridoxal-dependent decarboxylase domain-containing protein 1	18505.6	59.0588	3645		87335	93	92	1083616000							+
sp|Q8K183|PDXK_MOUSE	Q8K183	Pdxk	Pyridoxal kinase	377577	1205	690		35015	99	99	8864285696							+
sp|P60487|PLPP_MOUSE	P60487	Pdxp	Pyridoxal phosphate phosphatase	247831	790.93	892		31512	65	65	5236200448							+
sp|Q99MZ7|PECR_MOUSE	Q99MZ7	Pecr	Peroxisomal trans-2-enoyl-CoA reductase	7939.75	25.339	5092		32410	8	8	172532288							+
sp|Q5BL07|PEX1_MOUSE	Q5BL07	Pex1	Peroxisome biogenesis factor 1	121276	387.042	1377		141428	71	41	11499937792							+
sp|Q5SUR0|PUR4_MOUSE	Q5SUR0	Pfas	Phosphoribosylformylglycinamidine synthase	10642.5	33.9646	4558		144629	125	125	1032010048							+
sp|Q80TL0|PPM1E_MOUSE	Q80TL0	Ppm1e	Protein phosphatase 1E	104794	334.439	1496		83419	154	154	5861167616				+
sp|O70274|TP4A2_MOUSE	O70274	Ptp4a2	Protein tyrosine phosphatase type IVA 2	97033	309.672	1580		19127	39	26	1244373760				+
sp|P32020|SCP2_MOUSE	P32020	Scp2	Sterol carrier protein 2	95804.5	305.751	1590		59126	79	79	3797948160				+		+	+
sp|P12382|PFKAL_MOUSE	P12382	Pfkl	ATP-dependent 6-phosphofructokinase, liver type	132426	422.624	1306		85360	198	124	7578988032							+
sp|P47857|PFKAM_MOUSE	P47857	Pfkm	ATP-dependent 6-phosphofructokinase, muscle type	219576	700.755	957		85269	428	377	12553349120							+
sp|Q9WUA3|PFKAP_MOUSE	Q9WUA3	Pfkp	ATP-dependent 6-phosphofructokinase, platelet type	160287	511.54	1156		85455	320	273	9183733760							+
sp|Q63739|TP4A1_MOUSE	Q63739	Ptp4a1	Protein tyrosine phosphatase type IVA 1	93663.9	298.92	1605		19815	27	13	1244373760				+
sp|Q60676|PPP5_MOUSE	Q60676	Ppp5c	Serine/threonine-protein phosphatase 5	91262.8	291.257	1626		56877	142	142	3480285184				+								+
sp|Q8BZA9|TIGAR_MOUSE	Q8BZA9	Tigar	Fructose-2,6-bisphosphatase TIGAR	90801.1	289.783	1633		29191	31	31	1777152256				+
sp|Q3UUQ7|PGAP1_MOUSE	Q3UUQ7	Pgap1	GPI inositol-deacylase	62569.3	199.684	2035		104578	124	124	4387190272							+
sp|Q9DCD0|6PGD_MOUSE	Q9DCD0	Pgd	6-phosphogluconate dehydrogenase, decarboxylating	173787	554.624	1095		53247	116	116	6204345344							+
sp|P09411|PGK1_MOUSE	P09411	Pgk1	Phosphoglycerate kinase 1	2.4977e+06	7971.17	157		44550	722	526	74605772800							+
sp|P09041|PGK2_MOUSE	P09041	Pgk2	Phosphoglycerate kinase 2	1.82545e+06	5825.77	193		44853	202	6	54896803840							+
sp|Q9CQ60|6PGL_MOUSE	Q9CQ60	Pgls	6-phosphogluconolactonase	234873	749.574	921		27254	73	73	4291874816							+
sp|Q9D0F9|PGM1_MOUSE	Q9D0F9	Pgm1	Phosphoglucomutase-1	70482.6	224.939	1907		61418	155	155	2902431744					+		+
sp|Q7TSV4|PGM2_MOUSE	Q7TSV4	Pgm2	Phosphoglucomutase-2	11728.1	37.4292	4395		68748	44	44	540596864					+		+
sp|Q8CAA7|PGM2L_MOUSE	Q8CAA7	Pgm2l1	Glucose 1,6-bisphosphate synthase	144038	459.684	1237		70279	229	225	6787152896					+		+
sp|Q9CYR6|AGM1_MOUSE	Q9CYR6	Pgm3	Phosphoacetylglucosamine mutase	38603.6	123.2	2622		59453	86	85	1538812928					+		+
sp|Q8CHP8|PGP_MOUSE	Q8CHP8	Pgp	Glycerol-3-phosphate phosphatase	89689.2	286.235	1654		34541	44	44	2077110144				+			+
sp|Q8BHF7|PGPS1_MOUSE	Q8BHF7	Pgs1	CDP-diacylglycerol--glycerol-3-phosphate 3-phosphatidyltransferase, mitochondrial	20744.1	66.203	3452		62489	66	66	869127744						+	+
sp|A2RT62|FXL16_MOUSE	A2RT62	Fbxl16	F-box/LRR-repeat protein 16	75091.3	239.647	1842		51878	76	76	2611904512									+
sp|Q61753|SERA_MOUSE	Q61753	Phgdh	D-3-phosphoglycerate dehydrogenase	223736	714.032	948		56586	146	121	8488463360							+
sp|P49442|INPP_MOUSE	P49442	Inpp1	Inositol polyphosphate 1-phosphatase	89600.2	285.951	1656		43346	48	48	2604008704				+			+
sp|O35621|PMM1_MOUSE	O35621	Pmm1	Phosphomannomutase 1	88864.3	283.602	1666		29775	45	33	1774041472				+	+		+
sp|O35386|PAHX_MOUSE	O35386	Phyh	Phytanoyl-CoA dioxygenase, peroxisomal	1495.74	4.77352	7855		38607	5	5	38717488						+	+
sp|Q8R1K4|AT2L2_MOUSE	Q8R1K4	Phykpl	5-phosphohydroxy-L-lysine phospho-lyase	826.68	2.63827	8487		51966	4	4	28803238							+
sp|E9Q3L2|PI4KA_MOUSE	E9Q3L2	Pi4ka	Phosphatidylinositol 4-kinase alpha	10268.1	32.7696	4635		237042	248	246	1631920000							+
sp|Q8BKC8|PI4KB_MOUSE	Q8BKC8	Pi4kb	Phosphatidylinositol 4-kinase beta	7254.83	23.1531	5277		91515	49	49	445147424							+
sp|Q64323|PIGA_MOUSE	Q64323	Piga	Phosphatidylinositol N-acetylglucosaminyltransferase subunit A	40.8207	0.130275	9411		54469	2	2	1.49078e+06					+		+
sp|Q9JJQ0|PIGB_MOUSE	Q9JJQ0	Pigb	GPI mannosyltransferase 3	1937.69	6.18396	7495		63120	6	6	82004160					+		+
sp|Q5M9N4|PIGH_MOUSE	Q5M9N4	Pigh	Phosphatidylinositol N-acetylglucosaminyltransferase subunit H	3443.92	10.9909	6628		21078	9	9	48670576							+
sp|Q9CXY9|GPI8_MOUSE	Q9CXY9	Pigk	GPI-anchor transamidase	24328.5	77.6421	3243		44895	64	64	732315136							+
sp|Q5SX19|PIGL_MOUSE	Q5SX19	Pigl	N-acetylglucosaminyl-phosphatidylinositol de-N-acetylase	694.835	2.2175	8638		28183	3	3	13129664							+
sp|Q8C2R7|PIGM_MOUSE	Q8C2R7	Pigm	GPI mannosyltransferase 1	1471.87	4.69732	7870		49789	2	1	49134448					+		+
sp|Q9R1S3|PIGN_MOUSE	Q9R1S3	Pign	GPI ethanolamine phosphate transferase 1	801.256	2.55713	8516		105045	10	10	56432752							+
sp|Q9JJI6|PIGO_MOUSE	Q9JJI6	Pigo	GPI ethanolamine phosphate transferase 3	1942.68	6.19987	7486		119156	24	24	155203200							+
sp|Q9QYT7|PIGQ_MOUSE	Q9QYT7	Pigq	Phosphatidylinositol N-acetylglucosaminyltransferase subunit Q	1940.23	6.19206	7492		66264	15	15	86201648					+		+
sp|Q6PD26|PIGS_MOUSE	Q6PD26	Pigs	GPI transamidase component PIG-S	35136	112.133	2733		61711	72	72	1453781504							+
sp|Q8BXQ2|PIGT_MOUSE	Q8BXQ2	Pigt	GPI transamidase component PIG-T	20223.7	64.5421	3493		65705	55	55	890930944							+
sp|Q8K358|PIGU_MOUSE	Q8K358	Pigu	Phosphatidylinositol glycan anchor biosynthesis class U protein	18730.6	59.7771	3615		49804	10	10	625462784							+
sp|Q8C398|PIGW_MOUSE	Q8C398	Pigw	Phosphatidylinositol-glycan biosynthesis class W protein	26786.7	85.4871	3109		56841	5	4	1020856960							+
sp|Q99LV7|PIGX_MOUSE	Q99LV7	Pigx	Phosphatidylinositol-glycan biosynthesis class X protein	19635.9	62.6661	3536		28644	6	6	377110880							+
sp|Q61194|P3C2A_MOUSE	Q61194	Pik3c2a	Phosphatidylinositol 4-phosphate 3-kinase C2 domain-containing subunit alpha	846.885	2.70275	8462		190758	41	40	108315720							+
sp|P42337|PK3CA_MOUSE	P42337	Pik3ca	Phosphatidylinositol 4,5-bisphosphate 3-kinase catalytic subunit alpha isoform	4904.49	15.6522	6015		124412	57	54	409110112							+
sp|Q8BTI9|PK3CB_MOUSE	Q8BTI9	Pik3cb	Phosphatidylinositol 4,5-bisphosphate 3-kinase catalytic subunit beta isoform	2920.98	9.32204	6905		121711	45	38	238365472							+
sp|O35904|PK3CD_MOUSE	O35904	Pik3cd	Phosphatidylinositol 4,5-bisphosphate 3-kinase catalytic subunit delta isoform	2420.4	7.72447	7182		119712	17	16	194271392							+
sp|P26450|P85A_MOUSE	P26450	Pik3r1	Phosphatidylinositol 3-kinase regulatory subunit alpha	11646.4	37.1684	4403		83517	50	35	652155648							+
sp|O08908|P85B_MOUSE	O08908	Pik3r2	Phosphatidylinositol 3-kinase regulatory subunit beta	10838.3	34.5895	4532		81266	38	28	590547840							+
sp|Q64143|P55G_MOUSE	Q64143	Pik3r3	Phosphatidylinositol 3-kinase regulatory subunit gamma	17391.5	55.5033	3752		54474	19	5	635200512							+
sp|Q99J95|CDK9_MOUSE	Q99J95	Cdk9	Cyclin-dependent kinase 9	246611	787.035	895		42762	38	23	7070571008			+
sp|Q9Z1T6|FYV1_MOUSE	Q9Z1T6	Pikfyve	1-phosphatidylinositol 3-phosphate 5-kinase	2305.66	7.35828	7250		236877	96	95	366186112							+
sp|Q80XI4|PI42B_MOUSE	Q80XI4	Pip4k2b	Phosphatidylinositol 5-phosphate 4-kinase type-2 beta	139173	444.158	1264		47319	125	90	4415459328							+
sp|Q91XU3|PI42C_MOUSE	Q91XU3	Pip4k2c	Phosphatidylinositol 5-phosphate 4-kinase type-2 gamma	35538.8	113.419	2722		47336	45	36	1127921664							+
sp|P70182|PI51A_MOUSE	P70182	Pip5k1a	Phosphatidylinositol 4-phosphate 5-kinase type-1 alpha	36488.9	116.451	2692		60485	36	22	1479765760							+
sp|P70181|PI51B_MOUSE	P70181	Pip5k1b	Phosphatidylinositol 4-phosphate 5-kinase type-1 beta	16375.5	52.2609	3841		60803	13	3	667581952							+
sp|O70161|PI51C_MOUSE	O70161	Pip5k1c	Phosphatidylinositol 4-phosphate 5-kinase type-1 gamma	67724.1	216.135	1950		72408	119	105	3287866624							+
sp|Q9D826|SOX_MOUSE	Q9D826	Pipox	Peroxisomal sarcosine oxidase	1623.86	5.18238	7744		43847	5	5	47738816							+
sp|Q8BSF4|PISD_MOUSE	Q8BSF4	Pisd	Phosphatidylserine decarboxylase proenzyme, mitochondrial	12423.1	39.6473	4292		45927	30	30	382546528						+	+
sp|O35245|PKD2_MOUSE	O35245	Pkd2	Polycystin-2	595.024	1.89896	8754		108982	11	11	43478392							+
sp|P52480|KPYM_MOUSE	P52480	Pkm	Pyruvate kinase PKM	1.76399e+06	5629.6	202		57845	811	785	68414169088							+
sp|P47713|PA24A_MOUSE	P47713	Pla2g4a	Cytosolic phospholipase A2	441.7	1.40964	8943		85222	4	4	25238500							+
sp|P97819|PLPL9_MOUSE	P97819	Pla2g6	85/88 kDa calcium-independent phospholipase A2	3576.41	11.4138	6544		89560	43	41	214756544							+							+
sp|Q60963|PAFA_MOUSE	Q60963	Pla2g7	Platelet-activating factor acetylhydrolase	20570	65.6472	3468		49258	44	44	679352704							+
sp|Q9Z1B3|PLCB1_MOUSE	Q9Z1B3	Plcb1	1-phosphatidylinositol 4,5-bisphosphate phosphodiesterase beta-1	58518.7	186.757	2102		138396	303	303	5430032896							+
sp|P51432|PLCB3_MOUSE	P51432	Plcb3	1-phosphatidylinositol 4,5-bisphosphate phosphodiesterase beta-3	2053.82	6.55458	7408		139487	35	35	192079584							+
sp|Q8R3B1|PLCD1_MOUSE	Q8R3B1	Plcd1	1-phosphatidylinositol 4,5-bisphosphate phosphodiesterase delta-1	6230.5	19.884	5579		85873	44	43	358726816							+
sp|Q8K2J0|PLCD3_MOUSE	Q8K2J0	Plcd3	1-phosphatidylinositol 4,5-bisphosphate phosphodiesterase delta-3	141.41	0.451298	9316		88607	5	5	8401049							+
sp|Q8K3R3|PLCD4_MOUSE	Q8K3R3	Plcd4	1-phosphatidylinositol 4,5-bisphosphate phosphodiesterase delta-4	1787.86	5.70579	7618		92694	9	9	111114328							+
sp|Q8K4S1|PLCE1_MOUSE	Q8K4S1	Plce1	1-phosphatidylinositol 4,5-bisphosphate phosphodiesterase epsilon-1	239.776	0.765223	9195		255047	12	10	41002528							+
sp|Q62077|PLCG1_MOUSE	Q62077	Plcg1	1-phosphatidylinositol 4,5-bisphosphate phosphodiesterase gamma-1	12295.5	39.24	4311		149668	84	82	1233844608							+
sp|Q4KWH5|PLCH1_MOUSE	Q4KWH5	Plch1	1-phosphatidylinositol 4,5-bisphosphate phosphodiesterase eta-1	4569.99	14.5847	6131		187743	15	5	575259136							+
sp|A2AP18|PLCH2_MOUSE	A2AP18	Plch2	1-phosphatidylinositol 4,5-bisphosphate phosphodiesterase eta-2	7979.74	25.4666	5081		164297	77	65	879028096							+
sp|Q3USB7|PLCL1_MOUSE	Q3USB7	Plcl1	Inactive phospholipase C-like protein 1	7908.57	25.2394	5103		122673	73	67	650475904							+
sp|Q8K394|PLCL2_MOUSE	Q8K394	Plcl2	Inactive phospholipase C-like protein 2	13506.6	43.1051	4152		125772	106	102	1138978048							+
sp|B2RXA1|PLCX2_MOUSE	B2RXA1	Plcxd2	PI-PLC X domain-containing protein 2	1608.89	5.13462	7762		38618	9	9	41658188							+
sp|Q8BLJ3|PLCX3_MOUSE	Q8BLJ3	Plcxd3	PI-PLC X domain-containing protein 3	102021	325.589	1522		36314	35	35	2483969280							+
sp|P97813|PLD2_MOUSE	P97813	Pld2	Phospholipase D2	553.988	1.768	8810		106168	14	13	39434696							+
sp|Q9DBG5|PLIN3_MOUSE	Q9DBG5	Plin3	Perilipin-3	4300.49	13.7246	6239		47262	12	12	136274432							+
sp|Q9R0E2|PLOD1_MOUSE	Q9R0E2	Plod1	Procollagen-lysine,2-oxoglutarate 5-dioxygenase 1	2290.51	7.30996	7259		83595	18	17	128380112							+
sp|Q9R0B9|PLOD2_MOUSE	Q9R0B9	Plod2	Procollagen-lysine,2-oxoglutarate 5-dioxygenase 2	830.721	2.65117	8482		84488	11	10	47058144							+
sp|Q9R0E1|PLOD3_MOUSE	Q9R0E1	Plod3	Multifunctional procollagen lysine hydroxylase and glycosyltransferase LH3	10586.5	33.786	4572		84922	34	34	602780416							+
sp|P60202|MYPR_MOUSE	P60202	Plp1	Myelin proteolipid protein	22655.9	72.3041	3335		30077	12	12	456877920							+
sp|Q6ZWR4|2ABB_MOUSE	Q6ZWR4	Ppp2r2b	Serine/threonine-protein phosphatase 2A 55 kDa regulatory subunit B beta isoform	84990.6	271.24	1708		51710	39	19	2946660096				+
sp|Q3UYC0|PPM1H_MOUSE	Q3UYC0	Ppm1h	Protein phosphatase 1H	79875.3	254.914	1773		56380	208	207	3019409664				+
sp|Q9D1G2|PMVK_MOUSE	Q9D1G2	Pmvk	Phosphomevalonate kinase	70426.2	224.759	1909		21916	26	26	1034856192							+
sp|P23492|PNPH_MOUSE	P23492	Pnp	Purine nucleoside phosphorylase	179861	574.009	1068		32277	25	25	3892369920							+
sp|Q8BJ56|PLPL2_MOUSE	Q8BJ56	Pnpla2	Patatin-like phospholipase domain-containing protein 2	923.144	2.94613	8371		53657	5	5	33210892							+
sp|Q3TRM4|PLPL6_MOUSE	Q3TRM4	Pnpla6	Patatin-like phospholipase domain-containing protein 6	3450.25	11.0112	6623		149537	53	49	345926816							+
sp|Q8K1N1|PLPL8_MOUSE	Q8K1N1	Pnpla8	Calcium-independent phospholipase A2-gamma	12794.9	40.8336	4245		87381	50	47	749613888						+	+
sp|Q91XF0|PNPO_MOUSE	Q91XF0	Pnpo	Pyridoxine-5'-phosphate oxidase	71333.7	227.655	1893		30114	27	27	1440283264						+	+
sp|Q91ZW2|OFUT1_MOUSE	Q91ZW2	Pofut1	GDP-fucose protein O-fucosyltransferase 1	14488.3	46.2382	4042		44688	17	17	434104224					+		+
sp|Q8VHI3|OFUT2_MOUSE	Q8VHI3	Pofut2	GDP-fucose protein O-fucosyltransferase 2	23748.1	75.7899	3272		49429	26	26	787038400					+		+
sp|Q91X88|PMGT1_MOUSE	Q91X88	Pomgnt1	Protein O-linked-mannose beta-1,2-N-acetylglucosaminyltransferase 1	2156.52	6.88232	7337		75110	24	24	108601344					+		+
sp|Q8R2R1|POMT1_MOUSE	Q8R2R1	Pomt1	Protein O-mannosyl-transferase 1	1777.28	5.67202	7628		85234	11	10	101567184					+		+
sp|Q8BGQ4|POMT2_MOUSE	Q8BGQ4	Pomt2	Protein O-mannosyl-transferase 2	1080.06	3.44691	8208		92386	8	8	66901980					+		+
sp|P35235|PTN11_MOUSE	P35235	Ptpn11	Tyrosine-protein phosphatase non-receptor type 11	78823.2	251.557	1788		68035	140	137	3595597824				+
sp|P37040|NCPR_MOUSE	P37040	Por	NADPH--cytochrome P450 reductase	91531.6	292.115	1624		77044	130	130	4728185344							+
sp|Q9D7I5|LHPP_MOUSE	Q9D7I5	Lhpp	Phospholysine phosphohistidine inorganic pyrophosphate phosphatase	77197.3	246.368	1808		29144	42	42	1508466944				+			+
sp|Q62084|PP14B_MOUSE	Q62084	Ppp1r14b	Protein phosphatase 1 regulatory subunit 14B	77184.8	246.328	1809		15957	10	10	825785600				+
sp|Q8BZB2|COAC_MOUSE	Q8BZB2	Ppcdc	Phosphopantothenoylcysteine decarboxylase	7637.83	24.3754	5177		22344	9	9	114423616							+
sp|Q8VDG5|PPCS_MOUSE	Q8VDG5	Ppcs	Phosphopantothenate--cysteine ligase	13607.7	43.4277	4140		33794	21	21	308325088							+
sp|P36993|PPM1B_MOUSE	P36993	Ppm1b	Protein phosphatase 1B	66350.4	211.751	1969		42795	59	46	1903798016				+
sp|O08586|PTEN_MOUSE	O08586	Pten	Phosphatidylinositol 3,4,5-trisphosphate 3-phosphatase and dual-specificity protein phosphatase PTEN	57325.3	182.948	2123		47152	70	70	1812304128				+			+					+
sp|P51175|PPOX_MOUSE	P51175	Ppox	Protoporphyrinogen oxidase	5004.4	15.9711	5972		50871	31	31	170689472						+	+
sp|Q06830|PRDX1_HUMAN	Q06830	PRDX1	Peroxiredoxin-1	3.25792e+06	10397.4	117		22110	152	1	48296345600							+
sp|P35700|PRDX1_MOUSE	P35700	Prdx1	Peroxiredoxin-1	2.37766e+06	7588.07	159		22176	250	126	35352227840							+
sp|Q61171|PRDX2_MOUSE	Q61171	Prdx2	Peroxiredoxin-2	5.35657e+06	17095	61		21779	281	226	78218395648						+	+
sp|P20108|PRDX3_MOUSE	P20108	Prdx3	Thioredoxin-dependent peroxide reductase, mitochondrial	658337	2101.02	438		28127	87	87	12415269888						+	+
sp|O08807|PRDX4_MOUSE	O08807	Prdx4	Peroxiredoxin-4	1.20203e+06	3836.15	263		31053	68	38	25026617344						+	+
sp|P99029|PRDX5_MOUSE	P99029	Prdx5	Peroxiredoxin-5, mitochondrial	2.35989e+06	7531.38	160		21897	169	169	34646671360						+	+
sp|Q9WU79|PROD_MOUSE	Q9WU79	Prodh	Proline dehydrogenase 1, mitochondrial	4505.71	14.3795	6167		68036	37	37	205535344						+	+
sp|Q9D7G0|PRPS1_MOUSE	Q9D7G0	Prps1	Ribose-phosphate pyrophosphokinase 1	211731	675.719	975		34834	119	48	4945061888							+
sp|Q9CS42|PRPS2_MOUSE	Q9CS42	Prps2	Ribose-phosphate pyrophosphokinase 2	195173	622.876	1012		34786	94	23	4552065536							+
sp|Q9D0M1|KPRA_MOUSE	Q9D0M1	Prpsap1	Phosphoribosyl pyrophosphate synthase-associated protein 1	65161.4	207.956	1982		39432	61	40	1722755840							+
sp|Q8R574|KPRB_MOUSE	Q8R574	Prpsap2	Phosphoribosyl pyrophosphate synthase-associated protein 2	83441.2	266.295	1732		40881	120	99	2287106816							+
sp|Q99K85|SERC_MOUSE	Q99K85	Psat1	Phosphoserine aminotransferase	285414	910.872	817		40473	132	132	7745067008							+
sp|Q8CHC4|SYNJ1_MOUSE	Q8CHC4	Synj1	Synaptojanin-1	55322.4	176.556	2160		172617	300	289	6402790400				+			+							+
sp|Q99LH2|PTSS1_MOUSE	Q99LH2	Ptdss1	Phosphatidylserine synthase 1	12528.3	39.9828	4278		55604	20	20	467069344							+
sp|Q9Z1X2|PTSS2_MOUSE	Q9Z1X2	Ptdss2	Phosphatidylserine synthase 2	23061.6	73.5989	3307		55021	20	20	850751168							+
sp|Q60866|PTER_MOUSE	Q60866	Pter	Phosphotriesterase-related protein	1641.24	5.23786	7724		39218	8	7	43156044							+
sp|Q8BWM0|PGES2_MOUSE	Q8BWM0	Ptges2	Prostaglandin E synthase 2	29722.2	94.8556	2960		43324	62	62	863363968						+	+
sp|Q9R0Q7|TEBP_MOUSE	Q9R0Q7	Ptges3	Prostaglandin E synthase 3	1.20616e+06	3849.35	261		18721	55	55	15139767296							+
sp|Q9WV91|FPRP_MOUSE	Q9WV91	Ptgfrn	Prostaglandin F2 receptor negative regulator	10281.4	32.8121	4630		98722	63	63	680535360							+
sp|O35074|PTGIS_MOUSE	O35074	Ptgis	Prostacyclin synthase	101.441	0.323739	9352		57047	5	4	3879993							+
sp|Q91YR9|PTGR1_MOUSE	Q91YR9	Ptgr1	Prostaglandin reductase 1	2781.49	8.87687	6976		35560	8	8	66316888							+
sp|Q8VDQ1|PTGR2_MOUSE	Q8VDQ1	Ptgr2	Prostaglandin reductase 2	24137.2	77.0316	3251		38015	28	28	615213888							+
sp|P22437|PGH1_MOUSE	P22437	Ptgs1	Prostaglandin G/H synthase 1	6575.48	20.985	5488		69042	5	0	304386336							+
sp|Q9R1Z7|PTPS_MOUSE	Q9R1Z7	Pts	6-pyruvoyl tetrahydrobiopterin synthase	67083	214.089	1958		16188	10	10	728098688							+
sp|Q3UQ28|PXDN_MOUSE	Q3UQ28	Pxdn	Peroxidasin homolog	1210.56	3.86339	8089		165103	31	30	134006448							+
sp|Q922W5|P5CR1_MOUSE	Q922W5	Pycr1	Pyrroline-5-carboxylate reductase 1, mitochondrial	79357.3	253.261	1777		32373	54	38	1722481024						+	+
sp|Q922Q4|P5CR2_MOUSE	Q922Q4	Pycr2	Pyrroline-5-carboxylate reductase 2	116180	370.776	1414		33659	87	71	2621895424						+	+
sp|Q8CI94|PYGB_MOUSE	Q8CI94	Pygb	Glycogen phosphorylase, brain form	199542	636.818	1006		96730	415	325	12941334528							+
sp|Q9ET01|PYGL_MOUSE	Q9ET01	Pygl	Glycogen phosphorylase, liver form	212246	677.363	973		97463	76	35	13869600768							+
sp|Q9WUB3|PYGM_MOUSE	Q9WUB3	Pygm	Glycogen phosphorylase, muscle form	144159	460.071	1236		97286	139	50	9403248640							+
sp|Q3TMV7|PYRD1_MOUSE	Q3TMV7	Pyroxd1	Pyridine nucleotide-disulfide oxidoreductase domain-containing protein 1	2031.28	6.48263	7423		55592	8	8	75712272							+
sp|Q8BVI4|DHPR_MOUSE	Q8BVI4	Qdpr	Dihydropteridine reductase	293492	936.653	808		25570	165	165	5031668736						+	+
sp|Q8BND5|QSOX1_MOUSE	Q8BND5	Qsox1	Sulfhydryl oxidase 1	958.526	3.05904	8326		82785	5	5	53203468							+
sp|Q3TMX7|QSOX2_MOUSE	Q3TMX7	Qsox2	Sulfhydryl oxidase 2	3544.31	11.3113	6568		77775	22	22	184823120							+
sp|P35293|RAB18_MOUSE	P35293	Rab18	Ras-related protein Rab-18	267377	853.308	851		23035	75	70	4129490944							+
sp|P63001|RAC1_MOUSE	P63001	Rac1	Ras-related C3 botulinum toxin substrate 1	3.65411e+06	11661.8	98		21450	231	94	52552552448							+
sp|Q8VCH7|RDH10_MOUSE	Q8VCH7	Rdh10	Retinol dehydrogenase 10	893.381	2.85114	8402		38075	3	3	22806622							+
sp|Q9QYF1|RDH11_MOUSE	Q9QYF1	Rdh11	Retinol dehydrogenase 11	98291.4	313.688	1561		35148	89	89	2316332032							+
sp|Q8BYK4|RDH12_MOUSE	Q8BYK4	Rdh12	Retinol dehydrogenase 12	12699.7	40.53	4258		35292	14	6	300507328							+
sp|Q8CEE7|RDH13_MOUSE	Q8CEE7	Rdh13	Retinol dehydrogenase 13	20629.5	65.8371	3463		36464	30	30	504356352						+	+
sp|P82343|RENBP_MOUSE	P82343	Renbp	N-acylglucosamine 2-epimerase	2536.94	8.09641	7115		49771	7	7	84658632					+		+
sp|Q64FW2|RETST_MOUSE	Q64FW2	Retsat	All-trans-retinol 13,14-reductase	567.783	1.81203	8792		67334	5	5	25633112							+
sp|Q8CFV9|RIFK_MOUSE	Q8CFV9	Rfk	Riboflavin kinase	91117.9	290.794	1629		17437	16	16	1065270336						+	+
sp|Q8VEE0|RPE_MOUSE	Q8VEE0	Rpe	Ribulose-phosphate 3-epimerase	33202.7	105.963	2819		24945	11	7	555316736							+
sp|P47968|RPIA_MOUSE	P47968	Rpia	Ribose-5-phosphate isomerase	40453	129.102	2553		32451	16	16	880162496						+	+
sp|P07742|RIR1_MOUSE	P07742	Rrm1	Ribonucleoside-diphosphate reductase large subunit	14535.4	46.3883	4032		90210	67	67	879155520							+
sp|P11157|RIR2_MOUSE	P11157	Rrm2	Ribonucleoside-diphosphate reductase subunit M2	10788.2	34.4296	4538		45096	28	25	326191072							+
sp|Q6PEE3|RIR2B_MOUSE	Q6PEE3	Rrm2b	Ribonucleoside-diphosphate reductase subunit M2 B	9245.05	29.5047	4828		40804	9	6	252927648							+
sp|E9Q401|RYR2_MOUSE	E9Q401	Ryr2	Ryanodine receptor 2	2969.67	9.47743	6881		564819	396	341	1124610560							+
sp|A2AGL3|RYR3_MOUSE	A2AGL3	Ryr3	Ryanodine receptor 3	1833.17	5.8504	7584		551328	79	34	677638336							+
sp|Q99LB7|SARDH_MOUSE	Q99LB7	Sardh	Sarcosine dehydrogenase, mitochondrial	6089.64	19.4345	5625		101682	54	54	415164800						+	+
sp|Q6P8J2|SAT2_MOUSE	Q6P8J2	Sat2	Thialysine N-epsilon-acetyltransferase	5101.18	16.2799	5937		19305	5	4	66027460							+
sp|Q6GQT6|SCAP_MOUSE	Q6GQT6	Scap	Sterol regulatory element-binding protein cleavage-activating protein	2542.28	8.11346	7110		139611	27	26	237973344							+
sp|Q8R127|SCPDL_MOUSE	Q8R127	Sccpdh	Saccharopine dehydrogenase-like oxidoreductase	86449.3	275.895	1696		47129	56	55	2731706112							+
sp|Q9JLI6|SCLY_MOUSE	Q9JLI6	Scly	Selenocysteine lyase	6601.93	21.0694	5471		47174	28	28	208813184							+
sp|P97952|SCN1B_MOUSE	P97952	Scn1b	Sodium channel subunit beta-1	16045.1	51.2065	3881		24650	8	8	265182496							+
sp|Q56A07|SCN2B_MOUSE	Q56A07	Scn2b	Sodium channel subunit beta-2	127737	407.661	1334		24228	23	23	2075007488							+
sp|A2ASI5|SCN3A_MOUSE	A2ASI5	Scn3a	Sodium channel protein type 3 subunit alpha	15896	50.7305	3896		220880	91	16	2354118144							+
sp|Q8BHK2|SCN3B_MOUSE	Q8BHK2	Scn3b	Sodium channel subunit beta-3	114477	365.343	1423		24789	20	20	1902662912							+
sp|Q7M729|SCN4B_MOUSE	Q7M729	Scn4b	Sodium channel subunit beta-4	390.492	1.24622	9014		25192	2	2	6.59568e+06							+
sp|Q9WTU3|SCN8A_MOUSE	Q9WTU3	Scn8a	Sodium channel protein type 8 subunit alpha	4946.83	15.7873	5997		225141	52	20	746733632							+
sp|Q8VCL2|SCO2_MOUSE	Q8VCL2	Sco2	Protein SCO2 homolog, mitochondrial	33204.4	105.969	2818		28944	12	12	644375744						+	+
sp|Q9CPT3|NANP_MOUSE	Q9CPT3	Nanp	N-acylneuraminate-9-phosphatase	55312	176.523	2163		27808	19	19	1031273088				+			+
sp|Q8K2B3|SDHA_MOUSE	Q8K2B3	Sdha	Succinate dehydrogenase [ubiquinone] flavoprotein subunit, mitochondrial	343952	1097.69	735		72585	407	407	16738974720						+	+
sp|Q9CQA3|SDHB_MOUSE	Q9CQA3	Sdhb	Succinate dehydrogenase [ubiquinone] iron-sulfur subunit, mitochondrial	617100	1969.42	466		31814	140	140	13163114496						+	+
sp|Q9CZB0|C560_MOUSE	Q9CZB0	Sdhc	Succinate dehydrogenase cytochrome b560 subunit, mitochondrial	521876	1665.52	535		18382	57	57	6431977984						+	+
sp|Q9CXV1|DHSD_MOUSE	Q9CXV1	Sdhd	Succinate dehydrogenase [ubiquinone] cytochrome b small subunit, mitochondrial	151430	483.274	1199		17014	17	17	1727436416						+	+
sp|Q5M8N4|D39U1_MOUSE	Q5M8N4	Sdr39u1	Epimerase family protein SDR39U1	62694.9	200.085	2031		31458	32	29	1322354048						+	+
sp|Q8R238|SDSL_MOUSE	Q8R238	Sdsl	Serine dehydratase-like	2962.16	9.45347	6883		34732	9	9	68980048						+	+
sp|Q8BH69|SPS1_MOUSE	Q8BH69	Sephs1	Selenide, water dikinase 1	33730.2	107.647	2794		42907	31	31	970356608							+
sp|P97364|SPS2_MOUSE	P97364	Sephs2	Selenide, water dikinase 2	7433.96	23.7248	5223		47834	30	30	238419248							+
sp|Q99JR1|SFXN1_MOUSE	Q99JR1	Sfxn1	Sideroflexin-1	421448	1345.01	652		35649	209	139	10073405440						+	+
sp|Q925N2|SFXN2_MOUSE	Q925N2	Sfxn2	Sideroflexin-2	1521.62	4.8561	7834		36141	4	4	36871488						+	+
sp|Q91V61|SFXN3_MOUSE	Q91V61	Sfxn3	Sideroflexin-3	556831	1777.07	504		35406	202	132	13218574336						+	+
sp|Q925N1|SFXN4_MOUSE	Q925N1	Sfxn4	Sideroflexin-4	2780.36	8.87327	6978		35580	2	2	66327240						+	+
sp|Q925N0|SFXN5_MOUSE	Q925N0	Sfxn5	Sideroflexin-5	177710	567.144	1079		37329	74	74	4447765504						+	+
sp|Q8R0X7|SGPL1_MOUSE	Q8R0X7	Sgpl1	Sphingosine-1-phosphate lyase 1	45321.8	144.64	2417		63677	60	60	1934968320							+
sp|P24638|PPAL_MOUSE	P24638	Acp2	Lysosomal acid phosphatase	54684.6	174.521	2176		48509	43	43	1778575104				+				+
sp|P50431|GLYC_MOUSE	P50431	Shmt1	Serine hydroxymethyltransferase, cytosolic	19775.8	63.1127	3522		52601	32	25	697450112							+
sp|Q9CZN7|GLYM_MOUSE	Q9CZN7	Shmt2	Serine hydroxymethyltransferase, mitochondrial	95210.1	303.854	1594		55759	166	159	3559448576						+	+
sp|Q923E4|SIR1_MOUSE	Q923E4	Sirt1	NAD-dependent protein deacetylase sirtuin-1	1382.02	4.4106	7938		80372	10	10	74474064							+
sp|Q8VDQ8|SIR2_MOUSE	Q8VDQ8	Sirt2	NAD-dependent protein deacetylase sirtuin-2	66052.3	210.8	1971		43256	82	82	1915661440							+
sp|Q8R104|SIR3_MOUSE	Q8R104	Sirt3	NAD-dependent protein deacetylase sirtuin-3	18587.1	59.3189	3626		36615	12	12	456304480						+	+
sp|Q8R216|SIR4_MOUSE	Q8R216	Sirt4	NAD-dependent protein lipoamidase sirtuin-4, mitochondrial	1945.32	6.2083	7484		37525	6	6	48943624						+	+
sp|Q8K2C6|SIR5_MOUSE	Q8K2C6	Sirt5	NAD-dependent protein deacylase sirtuin-5, mitochondrial	30281.1	96.6391	2939		34134	43	43	693015168						+	+
sp|P59941|SIR6_MOUSE	P59941	Sirt6	NAD-dependent protein deacetylase sirtuin-6	2284.1	7.28948	7263		36920	5	5	56540640							+
sp|P55012|S12A2_MOUSE	P55012	Slc12a2	Solute carrier family 12 member 2	11982.5	38.2412	4364		131034	66	65	1052731648							+
sp|Q91V14|S12A5_MOUSE	Q91V14	Slc12a5	Solute carrier family 12 member 5	70390	224.643	1910		126271	157	112	5959352320							+
sp|Q924N4|S12A6_MOUSE	Q924N4	Slc12a6	Solute carrier family 12 member 6	35635.9	113.729	2719		127527	71	33	3047013888							+
sp|Q9WVL3|S12A7_MOUSE	Q9WVL3	Slc12a7	Solute carrier family 12 member 7	1863.72	5.94789	7560		119481	23	17	149301472							+
sp|Q99MR3|S12A9_MOUSE	Q99MR3	Slc12a9	Solute carrier family 12 member 9	14416.8	46.0098	4044		96330	37	37	931138624							+
sp|Q91Y63|S13A3_MOUSE	Q91Y63	Slc13a3	Solute carrier family 13 member 3	875.127	2.79288	8425		66143	5	5	38809624							+
sp|Q9ES07|S15A2_MOUSE	Q9ES07	Slc15a2	Solute carrier family 15 member 2	4030.14	12.8618	6351		81632	4	4	220579568							+
sp|P53986|MOT1_MOUSE	P53986	Slc16a1	Monocarboxylate transporter 1	48135.6	153.62	2336		53267	16	15	1719130112							+
sp|Q8CE94|MOT13_MOUSE	Q8CE94	Slc16a13	Monocarboxylate transporter 13	334.35	1.06705	9082		44862	3	3	10056895							+
sp|Q8K1C7|MOT14_MOUSE	Q8K1C7	Slc16a14	Monocarboxylate transporter 14	779.779	2.48859	8541		56476	4	4	29527060							+
sp|O70324|MOT8_MOUSE	O70324	Slc16a2	Monocarboxylate transporter 8	8838.62	28.2076	4908		60025	10	10	355714176							+
sp|P57787|MOT4_MOUSE	P57787	Slc16a3	Monocarboxylate transporter 4	32193.3	102.742	2859		50373	3	2	1087295360							+
sp|B1AT66|MOT7_MOUSE	B1AT66	Slc16a6	Monocarboxylate transporter 7	257.852	0.822911	9173		66236	2	2	11451160							+
sp|O70451|MOT2_MOUSE	O70451	Slc16a7	Monocarboxylate transporter 2	37800.2	120.636	2644		52604	15	14	1333205760							+
sp|Q8BLE7|VGLU2_MOUSE	Q8BLE7	Slc17a6	Vesicular glutamate transporter 2	63336	202.131	2018		64561	46	28	2741606400	+						+
sp|Q3TXX4|VGLU1_MOUSE	Q3TXX4	Slc17a7	Vesicular glutamate transporter 1	109153	348.351	1465		61637	86	69	4510880768	+						+
sp|Q8BRU6|VMAT2_MOUSE	Q8BRU6	Slc18a2	Synaptic vesicular amine transporter	1488.63	4.75083	7860		55754	2	2	55647856							+
sp|P51906|EAA3_MOUSE	P51906	Slc1a1	Excitatory amino acid transporter 3	10186.5	32.5094	4643		56694	18	18	387211840							+
sp|P43006|EAA2_MOUSE	P43006	Slc1a2	Excitatory amino acid transporter 2	322736	1029.98	762		62030	177	177	13422513152							+
sp|P56564|EAA1_MOUSE	P56564	Slc1a3	Excitatory amino acid transporter 1	388695	1240.48	677		59622	125	81	15538180096							+
sp|O35874|SATT_MOUSE	O35874	Slc1a4	Neutral amino acid transporter A	75884.5	242.178	1833		56062	50	36	2852371200							+
sp|P51912|AAAT_MOUSE	P51912	Slc1a5	Neutral amino acid transporter B(0)	2073.38	6.61701	7394		58483	5	5	81300576							+
sp|O35544|EAA4_MOUSE	O35544	Slc1a6	Excitatory amino acid transporter 4	93706.5	299.056	1604		60784	34	4	3818946816							+
sp|Q61609|S20A1_MOUSE	Q61609	Slc20a1	Sodium-dependent phosphate transporter 1	1836.18	5.85998	7583		74153	11	8	91290928							+
sp|Q80UP8|S20A2_MOUSE	Q80UP8	Slc20a2	Sodium-dependent phosphate transporter 2	4291.01	13.6944	6244		70866	17	14	203883408							+
sp|O08966|S22A1_MOUSE	O08966	Slc22a1	Solute carrier family 22 member 1	1169.18	3.73133	8130		61521	2	1	48226940							+
sp|Q504N2|S22AF_MOUSE	Q504N2	Slc22a15	Solute carrier family 22 member 15	404.42	1.29067	8997		60286	3	3	16346824							+
sp|Q9D9E0|S22AH_MOUSE	Q9D9E0	Slc22a17	Solute carrier family 22 member 17	39459	125.93	2584		43195	11	11	1142785024							+
sp|Q3UHH2|S22AN_MOUSE	Q3UHH2	Slc22a23	Solute carrier family 22 member 23	12927	41.2552	4228		74325	48	48	644192384							+
sp|Q9EPR4|S23A2_MOUSE	Q9EPR4	Slc23a2	Solute carrier family 23 member 2	9705.7	30.9748	4732		70049	24	24	455840768							+
sp|Q99PD7|NCKX3_MOUSE	Q99PD7	Slc24a3	Sodium/potassium/calcium exchanger 3	3018.75	9.63407	6859		71942	11	11	145611136							+
sp|Q8JZU2|TXTP_MOUSE	Q8JZU2	Slc25a1	Tricarboxylate transport protein, mitochondrial	353281	1127.46	721		33931	158	157	8037129728						+	+
sp|Q9QZD8|DIC_MOUSE	Q9QZD8	Slc25a10	Mitochondrial dicarboxylate carrier	46980.5	149.934	2372		31715	42	42	999002240						+	+
sp|Q9CR62|M2OM_MOUSE	Q9CR62	Slc25a11	Mitochondrial 2-oxoglutarate/malate carrier protein	532328	1698.88	518		34155	255	253	12190412800						+	+
sp|Q8BH59|CMC1_MOUSE	Q8BH59	Slc25a12	Calcium-binding mitochondrial carrier protein Aralar1	349868	1116.57	726		74570	348	312	17492551680						+	+
sp|Q9QXX4|CMC2_MOUSE	Q9QXX4	Slc25a13	Calcium-binding mitochondrial carrier protein Aralar2	271710	867.136	836		74467	66	30	13566047232						+	+
sp|Q9Z2B2|UCP5_MOUSE	Q9Z2B2	Slc25a14	Brain mitochondrial carrier protein 1	14164.6	45.2049	4071		36286	25	23	344609088						+	+
sp|Q9WVD5|ORNT1_MOUSE	Q9WVD5	Slc25a15	Mitochondrial ornithine transporter 1	22479.8	71.7423	3347		32823	30	30	494716032						+	+
sp|Q8C0K5|GDC_MOUSE	Q8C0K5	Slc25a16	Graves disease carrier protein homolog	17858.2	56.9928	3702		36220	33	33	433681632						+	+
sp|O70579|PM34_MOUSE	O70579	Slc25a17	Peroxisomal membrane protein PMP34	16231.9	51.8027	3861		34413	27	27	374522112							+
sp|Q9DB41|GHC2_MOUSE	Q9DB41	Slc25a18	Mitochondrial glutamate carrier 2	659056	2103.32	437		34166	70	40	15097366528						+	+
sp|Q9DAM5|TPC_MOUSE	Q9DAM5	Slc25a19	Mitochondrial thiamine pyrophosphate carrier	11577	36.9468	4416		35618	14	14	276470336						+	+
sp|Q9Z2Z6|MCAT_MOUSE	Q9Z2Z6	Slc25a20	Mitochondrial carnitine/acylcarnitine carrier protein	125739	401.283	1346		33027	46	45	2784339968						+	+
sp|Q9D6M3|GHC1_MOUSE	Q9D6M3	Slc25a22	Mitochondrial glutamate carrier 1	1.14382e+06	3650.41	274		34670	223	194	26588743680						+	+
sp|Q6GQS1|SCMC3_MOUSE	Q6GQS1	Slc25a23	Calcium-binding mitochondrial carrier protein SCaMC-3	49729.4	158.707	2290		52497	97	88	1750380288						+	+
sp|Q8BMD8|SCMC1_MOUSE	Q8BMD8	Slc25a24	Calcium-binding mitochondrial carrier protein SCaMC-1	4580.23	14.6174	6125		52902	11	10	162459120						+	+
sp|A2ASZ8|SCMC2_MOUSE	A2ASZ8	Slc25a25	Calcium-binding mitochondrial carrier protein SCaMC-2	40968.2	130.746	2541		52621	63	55	1445409024						+	+
sp|Q5U680|SAMC_MOUSE	Q5U680	Slc25a26	S-adenosylmethionine mitochondrial carrier protein	2641.58	8.43036	7058		29027	6	6	51410380						+	+
sp|Q8R0Z5|MFRN2_MOUSE	Q8R0Z5	Slc25a28	Mitoferrin-2	476.76	1.52153	8906		39358	2	2	12581066						+	+
sp|Q8BL03|MCATL_MOUSE	Q8BL03	Slc25a29	Mitochondrial basic amino acids transporter	18086.6	57.7216	3685		32672	14	14	396201664						+	+
sp|Q8VEM8|MPCP_MOUSE	Q8VEM8	Slc25a3	Phosphate carrier protein, mitochondrial	1.78899e+06	5709.4	197		39632	399	399	47537803264						+	+
sp|Q9CR58|KMCP1_MOUSE	Q9CR58	Slc25a30	Kidney mitochondrial carrier protein 1	2110.33	6.73492	7366		32282	8	3	45676784						+	+
sp|Q3V132|ADT4_MOUSE	Q3V132	Slc25a31	ADP/ATP translocase 4	4.05634e+06	12945.4	83		35258	238	26	95890644992						+	+
sp|Q8BMG8|MFTC_MOUSE	Q8BMG8	Slc25a32	Mitochondrial folate transporter/carrier	13972.3	44.5913	4093		35049	17	17	328343552						+	+
sp|Q3TZX3|S2533_MOUSE	Q3TZX3	Slc25a33	Solute carrier family 25 member 33	11650.4	37.181	4402		35064	9	7	273895520						+	+
sp|Q5SWT3|S2535_MOUSE	Q5SWT3	Slc25a35	Solute carrier family 25 member 35	16057.9	51.2474	3879		32631	16	16	351321152						+	+
sp|Q922G0|S2536_MOUSE	Q922G0	Slc25a36	Solute carrier family 25 member 36	19711.2	62.9063	3530		34170	24	22	451587232						+	+
sp|Q91XD8|S2538_MOUSE	Q91XD8	Slc25a38	Mitochondrial glycine transporter	791.608	2.52634	8525		35390	4	4	18783454						+	+
sp|P48962|ADT1_MOUSE	P48962	Slc25a4	ADP/ATP translocase 1	7.48057e+06	23873.5	45		32904	1078	295	165032001536						+	+
sp|Q8BGP6|S2540_MOUSE	Q8BGP6	Slc25a40	Solute carrier family 25 member 40	9216.41	29.4133	4831		37964	17	17	234594768						+	+
sp|Q8R0Y8|S2542_MOUSE	Q8R0Y8	Slc25a42	Mitochondrial coenzyme A transporter SLC25A42	16882.8	53.88	3793		35241	30	30	398913024						+	+
sp|Q8BGF9|S2544_MOUSE	Q8BGF9	Slc25a44	Solute carrier family 25 member 44	31990.3	102.094	2868		35339	21	21	757979712						+	+
sp|Q9CQS4|S2546_MOUSE	Q9CQS4	Slc25a46	Solute carrier family 25 member 46	47465	151.48	2352		46224	45	44	1471044608						+	+
sp|P51881|ADT2_MOUSE	P51881	Slc25a5	ADP/ATP translocase 2	7.16941e+06	22880.5	47		32931	958	175	158296997888						+	+
sp|Q5HZI9|S2551_MOUSE	Q5HZI9	Slc25a51	Mitochondrial nicotinamide adenine dinucleotide transporter SLC25A51	58586.5	186.973	2100		33689	44	44	1323335808						+	+
sp|P58735|S26A1_MOUSE	P58735	Slc26a1	Sulfate anion transporter 1	150.225	0.479428	9308		75788	2	2	7633541							+
sp|Q60714|S27A1_MOUSE	Q60714	Slc27a1	Long-chain fatty acid transport protein 1	20254.6	64.6405	3490		71276	70	62	967944640							+
sp|O35488|S27A2_MOUSE	O35488	Slc27a2	Very long-chain acyl-CoA synthetase	515.077	1.64382	8857		70423	7	7	24320442							+
sp|O88561|S27A3_MOUSE	O88561	Slc27a3	Solute carrier family 27 member 3	1670.61	5.33161	7701		72965	8	6	81728824							+
sp|Q91VE0|S27A4_MOUSE	Q91VE0	Slc27a4	Long-chain fatty acid transport protein 4	44863.7	143.178	2433		72319	111	103	2175362560							+
sp|O88627|S28A2_MOUSE	O88627	Slc28a2	Sodium/nucleoside cotransporter 2	175.673	0.560644	9274		72916	2	2	8588401							+
sp|Q9JIM1|S29A1_MOUSE	Q9JIM1	Slc29a1	Equilibrative nucleoside transporter 1	1578.35	5.03716	7789		50192	2	2	53115704							+
sp|Q61672|S29A2_MOUSE	Q61672	Slc29a2	Equilibrative nucleoside transporter 2	3519.41	11.2319	6586		50255	2	2	118586192							+
sp|Q8R139|S29A4_MOUSE	Q8R139	Slc29a4	Equilibrative nucleoside transporter 4	1614.09	5.15121	7754		58099	4	3	62875296							+
sp|P17809|GTR1_MOUSE	P17809	Slc2a1	Solute carrier family 2, facilitated glucose transporter member 1	10661.9	34.0264	4555		53985	9	9	385915392							+
sp|P32037|GTR3_MOUSE	P32037	Slc2a3	Solute carrier family 2, facilitated glucose transporter member 3	117215	374.081	1406		53479	36	36	4202918912							+
sp|Q60738|ZNT1_MOUSE	Q60738	Slc30a1	Zinc transporter 1	27111.6	86.5241	3098		54716	39	39	994612160							+
sp|Q3UVU3|ZNT10_MOUSE	Q3UVU3	Slc30a10	Zinc transporter 10	1305.79	4.16731	8007		50911	7	7	44572808							+
sp|Q8R4H9|ZNT5_MOUSE	Q8R4H9	Slc30a5	Zinc transporter 5	3968.26	12.6643	6379		83773	14	14	222888784							+
sp|Q8BJM5|ZNT6_MOUSE	Q8BJM5	Slc30a6	Zinc transporter 6	5072.19	16.1874	5946		51027	7	7	173532256							+
sp|Q9JKN1|ZNT7_MOUSE	Q9JKN1	Slc30a7	Zinc transporter 7	13077.5	41.7357	4209		41790	12	12	366422624							+
sp|Q5IRJ6|ZNT9_MOUSE	Q5IRJ6	Slc30a9	Zinc transporter 9	30266.3	96.5921	2940		62875	34	34	1275916288						+	+
sp|Q8K211|COPT1_MOUSE	Q8K211	Slc31a1	High affinity copper uptake protein 1	17662.6	56.3685	3726		21961	9	9	260070560							+
sp|O35633|VIAAT_MOUSE	O35633	Slc32a1	Vesicular inhibitory amino acid transporter	97291.8	310.498	1575		57381	69	69	3743078144							+
sp|Q99J27|ACATN_MOUSE	Q99J27	Slc33a1	Acetyl-coenzyme A transporter 1	6590.57	21.0332	5479		61075	20	19	269880288							+
sp|Q61420|S35A1_MOUSE	Q61420	Slc35a1	CMP-sialic acid transporter	5620.76	17.9381	5768		36453	3	3	137376576					+		+
sp|Q9R0M8|S35A2_MOUSE	Q9R0M8	Slc35a2	UDP-galactose translocator	9993.34	31.8928	4675		40766	6	6	273145120					+		+
sp|P97858|S35B1_MOUSE	P97858	Slc35b1	Solute carrier family 35 member B1	2212.3	7.06035	7307		35883	3	3	53225208					+		+
sp|Q91ZN5|S35B2_MOUSE	Q91ZN5	Slc35b2	Adenosine 3'-phospho 5'-phosphosulfate transporter 1	15725.5	50.1863	3913		47370	17	17	499448928					+		+
sp|Q922Q5|S35B3_MOUSE	Q922Q5	Slc35b3	Adenosine 3'-phospho 5'-phosphosulfate transporter 2	127.317	0.40632	9335		40889	2	2	3490418					+		+
sp|Q8CIA5|S35B4_MOUSE	Q8CIA5	Slc35b4	UDP-xylose and UDP-N-acetylglucosamine transporter	1813.38	5.78722	7596		37517	2	2	45614240					+		+
sp|Q8BLX4|FUCT1_MOUSE	Q8BLX4	Slc35c1	GDP-fucose transporter 1	1882.02	6.0063	7543		39967	5	5	50432584					+		+
sp|Q8CD26|S35E1_MOUSE	Q8CD26	Slc35e1	Solute carrier family 35 member E1	9104.59	29.0564	4855		44325	17	17	270578752					+		+
sp|Q8BGK5|S35F1_MOUSE	Q8BGK5	Slc35f1	Solute carrier family 35 member F1	18091.8	57.7382	3684		45304	3	3	549543680							+
sp|Q7TML3|S35F2_MOUSE	Q7TML3	Slc35f2	Solute carrier family 35 member F2	1518.68	4.84674	7835		41635	4	4	42394616					+		+
sp|Q1LZI2|S35F3_MOUSE	Q1LZI2	Slc35f3	Putative thiamine transporter SLC35F3	1168.08	3.72781	8132		46924	8	2	36749484					+		+
sp|Q8CH36|S36A4_MOUSE	Q8CH36	Slc36a4	Proton-coupled amino acid transporter 4	374.773	1.19605	9035		55448	2	2	13932802							+
sp|Q8K2P7|S38A1_MOUSE	Q8K2P7	Slc38a1	Sodium-coupled neutral amino acid transporter 1	6540.96	20.8749	5504		53795	6	5	235921888							+
sp|Q8CFE6|S38A2_MOUSE	Q8CFE6	Slc38a2	Sodium-coupled neutral amino acid transporter 2	3178.69	10.1445	6778		55503	4	4	118290440							+
sp|Q9DCP2|S38A3_MOUSE	Q9DCP2	Slc38a3	Sodium-coupled neutral amino acid transporter 3	41661.8	132.96	2524		55592	35	35	1552867968							+
sp|Q8BWH0|S38A7_MOUSE	Q8BWH0	Slc38a7	Putative sodium-coupled neutral amino acid transporter 7	7399.5	23.6148	5233		49913	10	10	247628336							+
sp|Q6P5F6|S39AA_MOUSE	Q6P5F6	Slc39a10	Zinc transporter ZIP10	21241.6	67.7905	3420		94394	30	30	1344360448							+
sp|Q8BWY7|S39AB_MOUSE	Q8BWY7	Slc39a11	Zinc transporter ZIP11	10956.9	34.968	4514		35466	5	5	260546448							+
sp|Q99K24|S39A3_MOUSE	Q99K24	Slc39a3	Zinc transporter ZIP3	5305.76	16.9328	5870		34002	5	5	120958472							+
sp|Q8C145|S39A6_MOUSE	Q8C145	Slc39a6	Zinc transporter ZIP6	22993.4	73.3813	3309		86380	26	26	1331684352							+
sp|Q31125|S39A7_MOUSE	Q31125	Slc39a7	Zinc transporter SLC39A7	12052.7	38.4649	4356		50657	8	8	409361568							+
sp|Q8BJA2|S41A1_MOUSE	Q8BJA2	Slc41a1	Solute carrier family 41 member 1	5968.43	19.0477	5670		54928	6	3	219805312							+
sp|Q8BYR8|S41A2_MOUSE	Q8BYR8	Slc41a2	Solute carrier family 41 member 2	4421.85	14.1119	6197		62305	4	2	184718976							+
sp|Q921R8|S41A3_MOUSE	Q921R8	Slc41a3	Solute carrier family 41 member 3	5849.86	18.6693	5698		53257	6	5	208884688							+
sp|Q8CGA3|LAT4_MOUSE	Q8CGA3	Slc43a2	Large neutral amino acids transporter small subunit 4	5810.5	18.5437	5709		62430	11	11	243215392							+
sp|Q6X893|CTL1_MOUSE	Q6X893	Slc44a1	Choline transporter-like protein 1	4640.52	14.8098	6106		73067	23	23	227338160							+
sp|Q8BIV7|S45A1_MOUSE	Q8BIV7	Slc45a1	Proton-associated sugar transporter A	2053.32	6.55297	7409		81474	12	12	112165672							+
sp|Q0P5V9|S45A4_MOUSE	Q0P5V9	Slc45a4	Solute carrier family 45 member 4	963.471	3.07483	8321		85765	5	5	55402968							+
sp|Q6PEM8|PCFT_MOUSE	Q6PEM8	Slc46a1	Proton-coupled folate transporter	244.553	0.780469	9189		50089	2	2	8212979							+
sp|P04919|B3AT_MOUSE	P04919	Slc4a1	Band 3 anion transport protein	7736.54	24.6904	5155		103136	4	3	534984896							+
sp|Q5DTL9|S4A10_MOUSE	Q5DTL9	Slc4a10	Sodium-driven chloride bicarbonate exchanger	44198.1	141.054	2454		125817	138	100	3728445952							+
sp|P16283|B3A3_MOUSE	P16283	Slc4a3	Anion exchange protein 3	1723.7	5.50101	7664		135373	23	22	156450560							+
sp|O88343|S4A4_MOUSE	O88343	Slc4a4	Electrogenic sodium bicarbonate cotransporter 1	45271	144.478	2420		121484	129	114	3687430400							+
sp|Q8BTY2|S4A7_MOUSE	Q8BTY2	Slc4a7	Sodium bicarbonate cotransporter 3	13136.3	41.9233	4202		116514	59	33	1026209664							+
sp|Q8JZR6|S4A8_MOUSE	Q8JZR6	Slc4a8	Electroneutral sodium bicarbonate exchanger 1	13235.7	42.2404	4189		122421	85	50	1086392192							+
sp|Q9JKZ2|SC5A3_MOUSE	Q9JKZ2	Slc5a3	Sodium/myo-inositol cotransporter	1025.4	3.27247	8263		79583	7	7	54714056							+
sp|P31650|S6A11_MOUSE	P31650	Slc6a11	Sodium- and chloride-dependent GABA transporter 3	159755	509.843	1160		69961	53	44	7493680128							+
sp|Q8BG16|S6A15_MOUSE	Q8BG16	Slc6a15	Sodium-dependent neutral amino acid transporter B(0)AT2	2974.74	9.49359	6879		81792	11	9	163133792							+
sp|Q8BJI1|S6A17_MOUSE	Q8BJI1	Slc6a17	Sodium-dependent neutral amino acid transporter SLC6A17	27313.1	87.1673	3090		81071	57	55	1484640768							+
sp|O35316|SC6A6_MOUSE	O35316	Slc6a6	Sodium- and chloride-dependent taurine transporter	87845.5	280.351	1675		69856	14	5	4114410752							+
sp|Q6PGE7|SC6A7_MOUSE	Q6PGE7	Slc6a7	Sodium-dependent proline transporter	3437.28	10.9698	6631		71066	12	12	163780176							+
sp|Q8VBW1|SC6A8_MOUSE	Q8VBW1	Slc6a8	Sodium- and chloride-dependent creatine transporter 1	36492.1	116.461	2691		70999	12	11	1737144320							+
sp|P28571|SC6A9_MOUSE	P28571	Slc6a9	Sodium- and chloride-dependent glycine transporter 1	8249.23	26.3266	5024		76544	7	7	423359040							+
sp|Q09143|SL7A1_MOUSE	Q09143	Slc7a1	High affinity cationic amino acid transporter 1	12348.7	39.4096	4303		67092	16	16	555488512							+
sp|Q9WTR6|XCT_MOUSE	Q9WTR6	Slc7a11	Cystine/glutamate transporter	6749.46	21.5403	5437		55456	18	11	250958688							+
sp|P18581|CTR2_MOUSE	P18581	Slc7a2	Cationic amino acid transporter 2	178.254	0.56888	9273		71856	3	3	8587877							+
sp|P70423|CTR3_MOUSE	P70423	Slc7a3	Cationic amino acid transporter 3	7510.41	23.9688	5209		67460	12	12	339699392							+
sp|Q8BLQ7|CTR4_MOUSE	Q8BLQ7	Slc7a4	Cationic amino acid transporter 4	1094.2	3.49203	8196		68350	3	3	50144008							+
sp|Q8BGK6|YLAT2_MOUSE	Q8BGK6	Slc7a6	Y+L amino acid transporter 2	21402.1	68.3029	3408		56771	17	7	814644352							+
sp|Q9QXW9|LAT2_MOUSE	Q9QXW9	Slc7a8	Large neutral amino acids transporter small subunit 2	14573.3	46.5094	4026		57873	24	24	565483136							+
sp|P70414|NAC1_MOUSE	P70414	Slc8a1	Sodium/calcium exchanger 1	36459.5	116.357	2694		108035	120	117	2640947712							+
sp|Q8K596|NAC2_MOUSE	Q8K596	Slc8a2	Sodium/calcium exchanger 2	62631.8	199.883	2034		100711	119	119	4229180928							+
sp|S4R2P9|NAC3_MOUSE	S4R2P9	Slc8a3	Sodium/calcium exchanger 3	1642.94	5.24329	7723		102984	14	13	113442528							+
sp|Q61165|SL9A1_MOUSE	Q61165	Slc9a1	Sodium/hydrogen exchanger 1	10733.8	34.2558	4545		91468	37	37	658273216							+
sp|Q8BLV3|SL9A7_MOUSE	Q8BLV3	Slc9a7	Sodium/hydrogen exchanger 7	8846.63	28.2332	4905		80289	16	16	476231680							+
sp|Q8R4D1|SL9A8_MOUSE	Q8R4D1	Slc9a8	Sodium/hydrogen exchanger 8	3680.52	11.746	6488		64737	5	5	159751936							+
sp|Q8BZ00|SL9A9_MOUSE	Q8BZ00	Slc9a9	Sodium/hydrogen exchanger 9	2229.09	7.11394	7295		72133	8	8	107806912							+
sp|Q9ERB5|SO1C1_MOUSE	Q9ERB5	Slco1c1	Solute carrier organic anion transporter family member 1C1	4757.96	15.1846	6073		78320	14	14	249848992							+
sp|Q8R3L5|SO3A1_MOUSE	Q8R3L5	Slco3a1	Solute carrier organic anion transporter family member 3A1	1958.18	6.24936	7473		76763	5	5	100783624							+
sp|Q99K82|SMOX_MOUSE	Q99K82	Smox	Spermine oxidase	949.071	3.02887	8336		61852	11	11	39358376							+
sp|O70572|NSMA_MOUSE	O70572	Smpd2	Sphingomyelin phosphodiesterase 2	16918	53.9922	3788		47467	35	33	538424832							+
sp|Q9JJY3|NSMA2_MOUSE	Q9JJY3	Smpd3	Sphingomyelin phosphodiesterase 3	40193.6	128.274	2557		71197	37	37	1918681088							+
sp|Q6ZPR5|NSMA3_MOUSE	Q6ZPR5	Smpd4	Sphingomyelin phosphodiesterase 4	9692.33	30.9322	4737		93276	48	48	606153408							+
sp|P70158|ASM3A_MOUSE	P70158	Smpdl3a	Acid sphingomyelinase-like phosphodiesterase 3a	741.759	2.36726	8587		49858	3	3	24796044							+
sp|P58242|ASM3B_MOUSE	P58242	Smpdl3b	Acid sphingomyelinase-like phosphodiesterase 3b	4949.01	15.7943	5994		51600	13	13	171219376							+
sp|P97355|SPSY_MOUSE	P97355	Sms	Spermine synthase	109613	349.818	1461		41313	60	60	3036209408							+
sp|O55042|SYUA_MOUSE	O55042	Snca	Alpha-synuclein	4.73474e+06	15110.5	67		14485	177	158	45983162368							+							+
sp|Q61263|SOAT1_MOUSE	Q61263	Soat1	Sterol O-acyltransferase 1	5127.4	16.3636	5931		63799	12	12	219328720							+
sp|P09671|SODM_MOUSE	P09671	Sod2	Superoxide dismutase [Mn], mitochondrial	646676	2063.8	448		24603	105	105	10667413504						+	+
sp|Q64442|DHSO_MOUSE	Q64442	Sord	Sorbitol dehydrogenase	38420	122.614	2631		38249	44	44	985284096							+
sp|Q8CI15|SPHK1_MOUSE	Q8CI15	Sphk1	Sphingosine kinase 1	211.457	0.674846	9236		42443	3	3	6.01746e+06							+
sp|Q64105|SPRE_MOUSE	Q64105	Spr	Sepiapterin reductase	136052	434.196	1284		27883	55	54	2543475712						+	+
sp|O35704|SPTC1_MOUSE	O35704	Sptlc1	Serine palmitoyltransferase 1	5535.55	17.6662	5792		52535	17	17	194981760							+
sp|P97363|SPTC2_MOUSE	P97363	Sptlc2	Serine palmitoyltransferase 2	9764.5	31.1625	4718		62982	23	23	412335616						+	+
sp|P52019|ERG1_MOUSE	P52019	Sqle	Squalene monooxygenase	12179.3	38.869	4328		63770	38	38	520740992							+
sp|Q9WUP4|PORED_MOUSE	Q9WUP4	Srd5a3	Polyprenol reductase	5360.74	17.1083	5851		37936	5	5	136351680							+
sp|Q3U1N2|SRBP2_MOUSE	Q3U1N2	Srebf2	Sterol regulatory element-binding protein 2	2123.04	6.77548	7355		122911	39	39	174957856							+
sp|Q64674|SPEE_MOUSE	Q64674	Srm	Spermidine synthase	306526	978.249	787		33995	103	103	6986619904							+
sp|Q9QZX7|SRR_MOUSE	Q9QZX7	Srr	Serine racemase	280930	896.561	823		36359	78	78	6848478720							+
sp|Q9D975|SRXN1_MOUSE	Q9D975	Srxn1	Sulfiredoxin-1	34410.9	109.819	2765		14149	6	6	326442464							+
sp|P54751|SIA4A_MOUSE	P54751	St3gal1	CMP-N-acetylneuraminate-beta-galactosamide-alpha-2,3-sialyltransferase 1	7543.54	24.0745	5202		39073	15	15	197622480					+		+
sp|Q11204|SIA4B_MOUSE	Q11204	St3gal2	CMP-N-acetylneuraminate-beta-galactosamide-alpha-2,3-sialyltransferase 2	4199.2	13.4014	6274		40130	10	10	112984952					+		+
sp|P97325|SIAT6_MOUSE	P97325	St3gal3	CMP-N-acetylneuraminate-beta-1,4-galactoside alpha-2,3-sialyltransferase	4531.92	14.4632	6153		42132	8	7	128020352					+		+
sp|O88829|SIAT9_MOUSE	O88829	St3gal5	Lactosylceramide alpha-2,3-sialyltransferase	6108.56	19.4949	5616		47360	11	11	193970080					+		+
sp|Q8VIB3|SIA10_MOUSE	Q8VIB3	St3gal6	Type 2 lactosamine alpha-2,3-sialyltransferase	114.577	0.365662	9344		37854	2	2	2.908e+06					+		+
sp|Q64685|SIAT1_MOUSE	Q64685	St6gal1	Beta-galactoside alpha-2,6-sialyltransferase 1	143.729	0.458699	9314		46586	2	2	4489373					+		+
sp|Q76K27|SIAT2_MOUSE	Q76K27	St6gal2	Beta-galactoside alpha-2,6-sialyltransferase 2	2152.4	6.86918	7341		60192	7	7	86865256							+
sp|Q9WUV2|SIA7C_MOUSE	Q9WUV2	St6galnac3	Alpha-N-acetylgalactosaminide alpha-2,6-sialyltransferase 3	740.182	2.36222	8591		35414	2	2	17575104					+		+
sp|Q9R2B6|SIA7D_MOUSE	Q9R2B6	St6galnac4	Alpha-N-acetyl-neuraminyl-2,3-beta-galactosyl-1,3-N-acetyl-galactosaminide alpha-2,6-sialyltransferase	125.261	0.39976	9338		40773	3	3	3424323					+		+
sp|Q9QYJ1|SIA7E_MOUSE	Q9QYJ1	St6galnac5	Alpha-N-acetylgalactosaminide alpha-2,6-sialyltransferase 5	16354.6	52.1941	3845		38430	15	15	421399968					+		+
sp|Q9JM95|SIA7F_MOUSE	Q9JM95	St6galnac6	Alpha-N-acetylgalactosaminide alpha-2,6-sialyltransferase 6	548.406	1.75019	8818		38167	2	2	14033788					+		+
sp|Q64687|SIA8A_MOUSE	Q64687	St8sia1	Alpha-N-acetylneuraminide alpha-2,8-sialyltransferase	3616.47	11.5416	6524		40324	6	6	97776096					+		+
sp|O35696|SIA8B_MOUSE	O35696	St8sia2	Alpha-2,8-sialyltransferase 8B	8591.83	27.42	4946		42411	15	13	244314112							+
sp|Q64689|SIA8C_MOUSE	Q64689	St8sia3	Sia-alpha-2,3-Gal-beta-1,4-GlcNAc-R:alpha 2,8-sialyltransferase	24486.3	78.1458	3239		43942	28	27	721420032							+
sp|Q64692|SIA8D_MOUSE	Q64692	St8sia4	CMP-N-acetylneuraminate-poly-alpha-2,8-sialyltransferase	6377.94	20.3546	5533		41256	8	6	176421696					+		+
sp|P70126|SIA8E_MOUSE	P70126	St8sia5	Alpha-2,8-sialyltransferase 8E	478.052	1.52566	8903		47829	3	3	15330302							+
sp|Q9JMD3|STA10_MOUSE	Q9JMD3	Stard10	START domain-containing protein 10	7905.25	25.2289	5106		32951	11	11	174650112							+
sp|Q99JV5|STAR4_MOUSE	Q99JV5	Stard4	StAR-related lipid transfer protein 4	8032.27	25.6342	5064		25579	11	11	137754608							+
sp|Q9EPQ7|STAR5_MOUSE	Q9EPQ7	Stard5	StAR-related lipid transfer protein 5	7048.3	22.494	5337		23922	5	5	113048960							+
sp|Q8R1R3|STAR7_MOUSE	Q8R1R3	Stard7	StAR-related lipid transfer protein 7, mitochondrial	23630.1	75.4133	3280		43144	26	25	683550464						+	+
sp|Q80TF6|STAR9_MOUSE	Q80TF6	Stard9	StAR-related lipid transfer protein 9	2467.09	7.87349	7149		500243	6	1	827466880							+
[truncated: 7,432 more rows]

## Sheet: Cortical neurons DIA Proteins
PG.ProteinGroups	Gene names	ProteinDescriptions	pValue (-Log10)	Fold change: OA/DMSO (Log2)	Fold change: OA/DMSO	PG.MolecularWeight	DMSO_01.NrOfStrippedSequencesMeasured	DMSO_02.NrOfStrippedSequencesMeasured	DMSO_03.NrOfStrippedSequencesMeasured	DMSO_04.NrOfStrippedSequencesMeasured	DMSO_05.NrOfStrippedSequencesMeasured	DMSO_06.NrOfStrippedSequencesMeasured	OA_01.NrOfStrippedSequencesMeasured	OA_02.NrOfStrippedSequencesMeasured	OA_03.NrOfStrippedSequencesMeasured	OA_04.NrOfStrippedSequencesMeasured	OA_05.NrOfStrippedSequencesMeasured	OA_06.NrOfStrippedSequencesMeasured	Log2 intensity: DMSO-01	Log2 intensity: DMSO-02	Log2 intensity: DMSO-03	Log2 intensity: DMSO-04	Log2 intensity: DMSO-05	Log2 intensity: DMSO-06	Log2 Intensity: OA-01	Log2 Intensity: OA-02	Log2 Intensity: OA-03	Log2 Intensity: OA-04	Log2 Intensity: OA-05	Log2 Intensity: OA-06
Q9EPV8	Ubl5	Ubiquitin-like protein 5	11.3873	-0.613241	0.653726	8546.92	3	3	3	3	3	3	3	3	3	3	3	3	17.7565	17.7661	17.792	17.7721	17.818	17.804	17.1411	17.1882	17.1466	17.203	17.2088	17.1417
Q99K28;Q99K28-2	Arfgap2	ADP-ribosylation factor GTPase-activating protein 2;Isoform 2 of ADP-ribosylation factor GTPase-activating protein 2	10.9468	-0.493822	0.710141	56598.34;56598.34-2	22	22	22	22	22	22	22	22	22	22	22	22	17.7518	17.7333	17.7166	17.7558	17.7274	17.7605	17.2311	17.3016	17.2212	17.2639	17.2407	17.2239
P70699	Gaa	Lysosomal alpha-glucosidase	8.72312	-0.511583	0.701452	106248	27	27	27	27	27	27	27	27	27	27	27	27	18.6455	18.601	18.6088	18.6819	18.6045	18.5662	18.0496	18.0808	18.1261	18.1832	18.119	18.0798
O89017	Lgmn	Legumain	8.21551	-2.12007	0.230036	49373	5	5	5	5	5	5	5	5	5	5	5	5	17.952	17.9169	18.1014	18.1401	17.8714	17.8317	15.5448	15.6559	15.9685	16.2442	15.9792	15.7004
Q91VJ5	Pqbp1	Polyglutamine-binding protein 1	8.13556	-0.613928	0.653415	30597.5	10	10	10	10	10	10	10	10	10	10	10	10	18.051	18.0084	18.0174	17.9303	17.8873	17.888	17.3455	17.4177	17.2709	17.361	17.342	17.3617
Q8BTK5;Q8BTK5-2	Smyd4	SET and MYND domain-containing protein 4;Isoform 2 of SET and MYND domain-containing protein 4	7.86377	-5.84733	0.0173692	88538.36;88538.36-2	2	2	2	2	2	2	NaN	2	2	NaN	2	NaN	21.552	21.6294	21.4386	21.5139	21.3376	20.2099	15.1466	15.953	15.8837	14.9077	16.2147	14.4917
Q80U04;Q80U04-2	Pja2	E3 ubiquitin-protein ligase Praja-2;Isoform 2 of E3 ubiquitin-protein ligase Praja-2	7.81046	-1.16493	0.445986	77957.8;77957.8-2	13	13	13	13	13	13	13	13	13	13	13	13	14.7998	14.9737	14.8555	14.9282	14.81	15.0985	13.6438	13.6225	13.7496	13.9853	13.7856	13.6893
Q63943;Q63943-2	Mef2d	Myocyte-specific enhancer factor 2D;Isoform Muscle of Myocyte-specific enhancer factor 2D	7.62966	-2.14556	0.226006	55064.98;55064.98-2	2	2	2	2	2	2	2	2	2	2	2	2	17.0608	17.0416	17.1701	17.5196	16.866	16.7697	14.712	14.9691	14.9971	15.2639	14.9167	14.6955
Q8BYM5	Nlgn3	Neuroligin-3	7.60595	-0.536448	0.689466	91161.9	24	24	24	24	24	24	24	24	24	24	24	24	17.6973	17.7312	17.6992	17.8749	17.7096	17.7369	17.2064	17.185	17.1422	17.1723	17.2853	17.2392
B9EHT4	Clip3	CAP-Gly domain-containing linker protein 3	7.51575	-0.500492	0.706866	59586.9	23	23	23	23	23	23	23	23	23	23	23	23	17.459	17.4924	17.4275	17.5845	17.4402	17.3992	17.0312	17.0098	16.9674	16.9031	16.945	16.9434
Q91VX2	Ubap2	Ubiquitin-associated protein 2	7.48068	-1.11583	0.461425	117966	18	18	18	18	18	18	18	18	18	18	18	18	16.2534	16.2866	16.254	16.6125	16.3057	16.2321	15.1092	15.0712	15.1528	15.3189	15.3156	15.2817
Q91Z49	Fyttd1	UAP56-interacting factor	7.44857	-0.56942	0.673887	35887.5	14	14	14	14	14	14	14	14	14	14	14	14	18.1529	18.1449	18.0182	18.2102	18.0491	18.0524	17.4649	17.5155	17.5056	17.5288	17.6181	17.5784
Q8R409	Hexim1	Protein HEXIM1	7.44831	-1.13677	0.454778	40243.1	9	9	9	9	9	9	9	9	9	9	9	9	16.7096	16.6017	16.7581	16.9387	16.6404	16.5786	15.4205	15.3985	15.6323	15.7259	15.6344	15.595
Q923D5	Wbp11	WW domain-binding protein 11	7.34655	-0.553225	0.681495	69874.5	19	19	19	19	19	19	19	19	19	19	19	19	16.6878	16.7465	16.805	16.9137	16.847	16.7899	16.2712	16.254	16.1555	16.2695	16.225	16.2954
Q8CES0	Naa30	N-alpha-acetyltransferase 30	7.2197	-0.73614	0.600343	39432.7	12	12	12	12	12	12	12	12	12	12	12	12	17.5799	17.5896	17.5805	17.8153	17.517	17.5612	16.7643	16.8381	16.9255	16.9567	16.9087	16.8334
Q8R3L2;Q8R3L2-2;Q8R3L2-3;Q8R3L2-4;Q8R3L2-5	Tcf25	Transcription factor 25;Isoform 2 of Transcription factor 25;Isoform 3 of Transcription factor 25;Isoform 4 of Transcription factor 25;Isoform 5 of Transcription factor 25	7.14017	-0.404155	0.755679	76684.74;76684.74-2;76684.74-3;76684.74-4;76684.74-5	8	8	8	8	8	8	8	8	8	8	8	8	16.6702	16.7142	16.6915	16.8373	16.7818	16.7583	16.2784	16.3594	16.3273	16.374	16.3594	16.3299
Q8R0A5	Tceal3	Transcription elongation factor A protein-like 3	7.06601	-0.725986	0.604584	22468.5	13	13	13	13	13	13	13	13	13	13	13	13	17.4621	17.3283	17.3185	17.4192	17.3576	17.1499	16.6726	16.6127	16.4896	16.5872	16.6209	16.6968
Q812E0	Cpeb2	Cytoplasmic polyadenylation element-binding protein 2	7.03316	-1.0155	0.494656	58441.9	13	13	13	13	13	13	13	13	13	13	13	13	16.4539	16.4183	16.0479	16.2859	16.1728	16.2852	15.1659	15.3958	15.1144	15.323	15.2838	15.288
Q6DFY8	Brinp2	BMP/retinoic acid-inducible neural-specific protein 2	7.00358	-0.650247	0.637171	89227.9	20	20	20	20	20	20	20	20	20	20	20	20	17.1039	17.0533	17.2103	17.1367	17.1662	17.225	16.3911	16.4288	16.4144	16.585	16.554	16.6206
Q7TME0	Lppr4	Lipid phosphate phosphatase-related protein type 4	6.966	-0.383141	0.766767	83290.2	42	42	42	42	42	42	42	42	42	42	42	42	17.4282	17.4488	17.4708	17.5054	17.3785	17.4073	16.9867	17.0395	17.0339	17.1183	17.1245	17.0371
Q9DB54	Fam216a	Protein FAM216A	6.94819	0.998564	1.99801	28339.4	2	2	2	2	2	2	2	2	2	2	2	2	17.4034	17.5494	17.4111	17.5949	17.3849	17.509	18.605	18.6323	18.5706	18.3662	18.4568	18.2133
Q920P3	Brinp1	BMP/retinoic acid-inducible neural-specific protein 1	6.93597	-0.4436	0.735297	88641.4	26	26	26	26	26	26	26	26	26	26	26	26	17.5226	17.4501	17.4591	17.4916	17.4181	17.4302	16.9186	16.9414	17.0365	17.0476	17.0649	17.1012
Q8BJ05;Q8BJ05-2;Q8BJ05-3	Zc3h14	Zinc finger CCCH domain-containing protein 14;Isoform 2 of Zinc finger CCCH domain-containing protein 14;Isoform 3 of Zinc finger CCCH domain-containing protein 14	6.91888	-1.35518	0.390885	82409.1;82409.1-2;82409.1-3	7	7	7	7	7	7	7	7	7	7	7	7	16.1515	16.1844	16.0345	16.4065	16.1484	16.0035	14.6429	14.522	14.7011	15.0149	15.0195	14.8973
Q9JMK2	Csnk1e	Casein kinase I isoform epsilon	6.90997	-0.863335	0.54968	47322	7	7	7	7	7	7	7	7	7	7	7	7	18.2989	18.3335	18.2655	18.5981	18.3053	18.2706	17.3793	17.4057	17.4044	17.5704	17.6171	17.515
Q6NZF1	Zc3h11a	Zinc finger CCCH domain-containing protein 11A	6.88661	-1.33848	0.395437	86491.7	19	19	19	19	19	19	19	19	19	19	19	19	15.0139	14.9831	14.9959	15.2551	15.0307	15.0029	13.3295	13.6261	13.6744	13.9209	13.9604	13.7395
Q3V0I2	Prr7	Proline-rich protein 7	6.87698	-0.900932	0.535541	30354	4	4	4	4	4	4	4	4	4	4	4	4	17.0154	16.9799	17.0121	17.241	16.8892	16.8265	16.0751	16.0588	16.2304	16.1741	16.0362	15.9838
Q9CQU5	Zwint	ZW10 interactor	6.87688	-0.467334	0.7233	28712.8	10	10	10	10	10	10	10	10	10	10	10	10	17.3855	17.3565	17.2877	17.3269	17.3007	17.3104	16.8613	16.7524	16.8292	16.9347	16.9686	16.8176
Q05909	Ptprg	Receptor-type tyrosine-protein phosphatase gamma	6.85311	-0.400593	0.757547	161243	26	26	26	26	26	26	26	26	26	26	26	26	16.8831	16.9251	16.7395	16.8073	16.8044	16.7891	16.4834	16.4192	16.4049	16.387	16.4425	16.4079
Q9CZN4;Q9CZN4-3	Shisa9	Protein shisa-9;Isoform 3 of Protein shisa-9	6.85216	-1.40116	0.378626	46842.07;46842.07-3	12	12	12	12	12	12	12	12	12	12	12	12	17.5032	17.4637	17.5454	17.811	17.3025	17.6167	15.9373	16.1749	15.9487	16.4635	16.2635	16.0478
O54931;O54931-2;O54931-4;O54931-5	Akap2	A-kinase anchor protein 2;Isoform 2 of A-kinase anchor protein 2;Isoform 4 of A-kinase anchor protein 2;Isoform 5 of A-kinase anchor protein 2	6.76122	-1.39662	0.379818	98578.56;98578.56-2;98578.56-4;98578.56-5	4	4	4	4	4	4	4	4	4	4	4	4	16.8905	16.7917	16.713	16.8357	16.5597	16.6963	15.2391	15.6172	14.9485	15.5645	15.4071	15.3308
Q9DC07	Nebl	LIM zinc-binding domain-containing Nebulette	6.63727	-0.496007	0.709066	31113.1	12	12	12	12	12	12	12	12	12	12	12	12	17.4859	17.54	17.4443	17.585	17.5724	17.5108	16.9349	16.9956	17.0542	17.0711	17.1556	16.951
Q9CR27	Ccdc53	WASH complex subunit CCDC53	6.60678	-0.402908	0.756332	21092.5	4	4	4	4	4	4	4	4	4	4	4	4	17.0821	17.143	17.0689	17.009	17.0462	17.1251	16.6484	16.6609	16.6465	16.8039	16.6312	16.6661
Q9D1J3	Sarnp	SAP domain-containing ribonucleoprotein	6.5994	-1.08048	0.472872	23532.7	10	10	10	10	10	10	10	10	10	10	10	10	18.3476	18.3551	18.3445	18.4086	18.4066	18.3711	17.036	17.0507	17.2372	17.5019	17.4978	17.4271
Q8CHP5-2	Wibg	Isoform 2 of Partner of Y14 and mago	6.5628	-0.940798	0.520944	22678.6	10	10	10	10	10	10	10	10	10	10	10	10	18.2774	18.2936	18.2203	18.3361	18.2149	18.3574	17.082	17.1773	17.3869	17.5458	17.504	17.3589
Q80WJ7	Mtdh	Protein LYRIC	6.45356	-0.279861	0.82367	63846	33	33	33	33	33	33	33	33	33	33	33	33	17.1688	17.1417	17.1557	17.2287	17.1712	17.0938	16.9484	16.8546	16.8604	16.895	16.8794	16.8428
Q5SV85-2	Synrg	Isoform 2 of Synergin gamma	6.45113	-0.591805	0.663512	122083	37	37	37	37	37	37	37	37	37	37	37	37	16.1673	16.2062	16.1283	16.3081	16.2292	16.15	15.4694	15.525	15.5543	15.7132	15.7185	15.6578
Q7TSC1	Prrc2a	Protein PRRC2A	6.45068	-0.746483	0.596055	229203	49	49	49	49	49	49	49	49	49	49	49	49	16.5471	16.4563	16.4743	16.7114	16.4354	16.4177	15.6598	15.6603	15.7368	15.9158	15.8776	15.7131
P58871	Tnks1bp1	182 kDa tankyrase-1-binding protein	6.44806	-0.623994	0.648872	181825	67	67	67	67	67	67	67	67	67	67	67	67	16.8322	16.8368	16.8128	17.055	16.7413	16.7367	16.1444	16.1752	16.1746	16.299	16.2607	16.2169
P10605	Ctsb	Cathepsin B	6.39196	-0.642816	0.640462	37279.8	18	18	18	18	18	18	18	18	18	18	18	18	17.8226	17.784	17.8749	17.8599	17.7369	17.6331	17.1226	17.1304	17.2915	17.228	17.065	17.0169
O35188	Cx3cl1	Fractalkine	6.3741	-0.740905	0.598364	42098.6	12	12	12	12	12	12	12	12	12	12	12	12	17.5714	17.623	17.4618	17.7754	17.4733	17.4786	16.9183	16.7973	16.8752	16.911	16.7785	16.6576
Q8VHR5	Gatad2b	Transcriptional repressor p66-beta	6.35082	-0.643283	0.640255	65410.9	25	25	25	25	25	25	25	25	25	25	25	25	17.0718	17.0327	17.0753	17.1725	17.1491	17.1562	16.4197	16.2424	16.5596	16.5807	16.5298	16.4658
Q68ED7	Crtc1	CREB-regulated transcription coactivator 1	6.34194	-0.737887	0.599617	66945.3	14	14	14	14	14	14	14	14	14	14	14	14	18.126	18.0822	18.1328	18.0632	18.0491	17.9229	17.1208	17.2009	17.3272	17.4328	17.4744	17.3928
Q69ZK9	Nlgn2	Neuroligin-2	6.31753	-0.281205	0.822903	90989.1	28	28	28	28	28	28	28	28	28	28	28	28	17.6552	17.639	17.7126	17.7608	17.7059	17.6777	17.4064	17.3387	17.4053	17.4188	17.4651	17.4296
Q7TPM1-2	Prrc2b	Isoform 2 of Protein PRRC2B	6.29287	-1.60298	0.329196	81757.4	2	2	2	2	2	2	2	2	2	2	2	NaN	15.5713	15.2782	15.6405	15.6148	15.3164	15.3596	13.4644	13.7123	13.7187	13.901	14.0084	14.3582
Q3TRR0;Q3TRR0-2	Map9	Microtubule-associated protein 9;Isoform 2 of Microtubule-associated protein 9	6.29116	-0.690494	0.619642	73510.74;73510.74-2	4	4	4	4	4	4	4	4	4	4	4	4	16.761	16.6229	16.7567	16.5034	16.5576	16.7712	15.9688	15.984	15.8005	16.0586	15.9652	16.0529
O35465-2	Fkbp8	Isoform 2 of Peptidyl-prolyl cis-trans isomerase FKBP8	6.27904	-0.319664	0.801257	43615.9	15	15	15	15	15	15	15	15	15	15	15	15	17.7189	17.7704	17.6962	17.7981	17.715	17.6791	17.3806	17.4256	17.3554	17.3597	17.478	17.4605
Q5F2E7;Q5F2E7-2	Nufip2	Nuclear fragile X mental retardation-interacting protein 2;Isoform 2 of Nuclear fragile X mental retardation-interacting protein 2	6.23166	-0.889769	0.539701	75656.82;75656.82-2	12	12	12	12	12	12	12	12	12	12	12	12	15.9305	15.9664	15.9509	16.0978	15.8905	15.9402	14.7754	14.9231	15.1275	15.2164	15.2153	15.18
Q3TLH4;Q3TLH4-5	Prrc2c	Protein PRRC2C;Isoform 5 of Protein PRRC2C	6.22485	-0.699027	0.615987	310892.24;310892.24-5	46	46	46	46	46	46	46	46	46	46	46	46	16.829	16.8198	16.7377	17.0413	16.786	16.7769	16.0038	16.0476	16.1329	16.2377	16.2865	16.0881
P31230	Aimp1	Aminoacyl tRNA synthase complex-interacting multifunctional protein 1	6.21791	-0.259094	0.835613	33997.2	20	20	20	20	20	20	20	20	20	20	20	20	18.6445	18.6354	18.6146	18.6094	18.5733	18.5193	18.308	18.3156	18.3163	18.3916	18.343	18.3673
Q9Z0R6	Itsn2	Intersectin-2	6.1925	-0.636302	0.64336	188908	35	35	35	35	35	35	35	35	35	35	35	35	15.3066	15.3843	15.4806	15.3045	15.3844	15.3932	14.5549	14.8218	14.8392	14.8625	14.6277	14.7297
Q91WJ7;Q91WJ7-2	Spats2l	SPATS2-like protein;Isoform 2 of SPATS2-like protein	6.11352	-0.437683	0.738319	61669.06;61669.06-2	16	16	16	16	16	16	16	16	16	16	16	16	15.9522	15.9921	15.9307	16.147	15.9866	15.9462	15.4956	15.5012	15.6022	15.5378	15.6475	15.5447
O70305;O70305-2	Atxn2	Ataxin-2;Isoform 2 of Ataxin-2	6.09891	-0.390574	0.762826	136485.1;136485.1-2	22	22	22	22	22	22	22	22	22	22	22	22	16.8566	16.8935	16.8863	17.0295	16.8567	16.9109	16.5018	16.5246	16.4616	16.5855	16.5807	16.4357
P0C192	Lrrc4b	Leucine-rich repeat-containing protein 4B	6.07718	-0.470492	0.721719	76155.7	17	17	17	17	17	17	17	17	17	17	17	17	17.4744	17.4016	17.4847	17.3567	17.3611	17.4072	16.81	16.8764	16.9807	17.0439	17.035	16.9168
P27546-4	Map4	Isoform 4 of Microtubule-associated protein 4	6.07254	-0.740998	0.598325	94517.4	30	30	30	30	30	30	30	30	30	30	30	30	17.4355	17.5189	17.5091	17.742	17.4568	17.468	16.6335	16.6973	16.7631	16.9682	16.8963	16.7259
Q3UY34		Uncharacterized protein C12orf43 homolog	6.06471	-1.0741	0.474967	27631.1	10	10	10	10	10	10	10	10	10	10	10	10	14.6208	14.9731	14.9557	15.0297	14.9149	14.711	13.9318	13.8096	13.9864	13.8861	13.637	13.5097
Q03157	Aplp1	Amyloid-like protein 1	6.04663	-0.602789	0.65848	72750.9	18	18	18	18	18	18	18	18	18	18	18	18	17.1122	17.1819	17.0119	17.2538	17.1954	17.2332	16.4388	16.4781	16.5845	16.5105	16.7196	16.6403
Q9R0P4	Smap	Small acidic protein	6.00115	-0.654669	0.635221	20046.2	4	4	4	4	4	4	4	4	4	4	4	4	16.5634	16.5817	16.5437	16.5878	16.4921	16.3949	15.8865	15.7959	15.8831	16.1197	15.7362	15.8142
P20357	Map2	Microtubule-associated protein 2	5.97801	-1.03274	0.488781	199132	174	174	174	174	174	174	174	174	174	174	174	174	18.1887	18.2222	18.2133	18.5897	18.2525	18.2299	17.0166	17.0396	17.2398	17.3831	17.4784	17.3424
P59759	Mkl2	MKL/myocardin-like protein 2	5.95922	-0.834284	0.560862	117547	20	20	20	20	20	20	20	20	20	20	20	20	17.5789	17.5414	17.6108	17.8778	17.5442	17.6068	16.5738	16.6406	16.9009	16.8908	16.9331	16.815
Q6Y7W8	Gigyf2	PERQ amino acid-rich with GYF domain-containing protein 2	5.8945	-0.43789	0.738213	149193	29	29	29	29	29	29	29	29	29	29	29	29	17.0859	17.1828	17.268	17.2267	17.2005	17.0724	16.7556	16.8031	16.6692	16.713	16.6488	16.8192
D3YVF0	Akap5	A-kinase anchor protein 5	5.88997	-0.609224	0.655549	79396.8	28	28	28	28	28	28	28	28	28	28	28	28	17.5297	17.4516	17.4247	17.7321	17.4308	17.3609	16.8455	16.8412	16.8099	16.898	16.9908	16.8891
P54254	Atxn1	Ataxin-1	5.88654	-0.599325	0.660062	83793.3	13	13	13	13	13	13	13	13	13	13	13	13	16.3441	16.2829	16.2021	16.492	16.3317	16.2202	15.7363	15.7108	15.804	15.7845	15.5286	15.713
P52800	Efnb2	Ephrin-B2	5.88508	-0.734337	0.601094	37202.5	9	9	9	9	9	9	9	9	9	9	9	9	17.3458	17.3082	17.214	16.9812	17.0575	17.0357	16.4449	16.4406	16.5282	16.4211	16.4386	16.2631
O70480	Vamp4	Vesicle-associated membrane protein 4	5.87427	-0.560763	0.677944	16352.8	7	7	7	7	7	7	7	7	7	7	7	7	16.4467	16.4865	16.5585	16.7346	16.5535	16.5632	15.9482	15.9152	15.9631	16.0793	16.1412	15.9315
Q6A0A2;Q6A0A2-2	Larp4b	La-related protein 4B;Isoform 2 of La-related protein 4B	5.85026	-0.905746	0.533757	81627.33;81627.33-2	13	13	13	13	13	13	13	13	13	13	13	13	17.5536	17.5427	17.5703	17.7667	17.5181	17.4686	16.5131	16.902	16.6215	16.7191	16.8364	16.3934
Q68FM6	Elfn2	Protein phosphatase 1 regulatory subunit 29	5.84461	-0.914995	0.530346	90029.2	22	22	22	22	22	22	22	22	22	22	22	22	17.1704	17.1706	17.275	17.297	17.2265	17.282	16.1167	16.0469	16.3375	16.3712	16.6363	16.4229
P12023-2	App	Isoform APP695 of Amyloid beta A4 protein	5.83536	-0.432418	0.741019	78442.8	28	28	28	28	28	28	28	28	28	28	28	28	17.3005	17.3449	17.2559	17.367	17.4436	17.409	16.841	16.8399	16.8949	16.9211	17.0087	17.0206
P63042	Stmn4	Stathmin-4	5.83459	-0.721932	0.606285	22087.2	7	7	7	7	7	7	7	7	7	7	7	7	18.8776	18.8796	18.9358	19.2035	18.9802	19.0349	18.1131	18.1319	18.2567	18.2967	18.4396	18.342
O88384	Vti1b	Vesicle transport through interaction with t-SNAREs homolog 1B	5.83158	-0.341902	0.789	26713.5	13	13	13	13	13	13	13	13	13	13	13	13	18.8055	18.8296	18.8026	18.901	18.8491	18.8226	18.4367	18.4197	18.4753	18.4774	18.6265	18.5233
Q8BW22	Ss18l1	Calcium-responsive transactivator	5.83132	-0.909837	0.532245	43729.1	5	5	5	5	5	5	5	5	5	5	5	5	15.5225	15.5408	15.305	15.7218	15.4144	15.2323	14.3636	14.4792	14.6458	14.6711	14.668	14.4499
Q80W04	Tmcc2	Transmembrane and coiled-coil domains protein 2	5.81087	-0.576188	0.670734	77054.3	19	19	19	19	19	19	19	19	19	19	19	19	16.413	16.3167	16.4913	16.58	16.4092	16.2522	15.7314	15.9341	15.7946	15.8322	15.9146	15.7983
Q8C5L3;Q8C5L3-2;Q8C5L3-3	Cnot2	CCR4-NOT transcription complex subunit 2;Isoform 2 of CCR4-NOT transcription complex subunit 2;Isoform 3 of CCR4-NOT transcription complex subunit 2	5.78805	-0.314477	0.804142	59710.67;59710.67-2;59710.67-3	6	6	6	6	6	6	6	6	6	6	6	6	16.8109	16.7366	16.756	16.7336	16.6733	16.6248	16.432	16.4627	16.3521	16.4343	16.3795	16.3878
Q9QYH6	Maged1	Melanoma-associated antigen D1	5.78028	-0.448049	0.733033	85669.9	22	22	22	22	22	22	22	22	22	22	22	22	16.2299	16.3035	16.2643	16.4804	16.3256	16.2508	15.7565	15.849	15.8378	15.8875	15.8985	15.9368
Q64213;Q64213-2;Q64213-3	Sf1	Splicing factor 1;Isoform CW17E of Splicing factor 1;Isoform 3 of Splicing factor 1	5.74994	-0.23756	0.848178	70402.99;70402.99-2;70402.99-3	22	22	22	22	22	22	22	22	22	22	22	22	17.4878	17.4766	17.4978	17.5886	17.5066	17.4864	17.284	17.2803	17.2201	17.3407	17.2457	17.2474
Q9JL35	Hmgn5	High mobility group nucleosome-binding domain-containing protein 5	5.74084	-0.451933	0.731063	45343.7	5	5	5	5	5	5	5	5	5	5	5	5	16.2903	16.3686	16.3044	16.2312	16.2606	16.2435	15.7727	15.8347	15.7631	16.0299	15.7985	15.7881
P33609	Pola1	DNA polymerase alpha catalytic subunit	5.73169	-0.590412	0.664153	167340	17	17	17	17	17	17	17	17	17	17	17	17	18.7851	18.6415	18.7229	18.9343	18.6482	18.6872	18.0625	17.9984	18.1609	18.2538	18.1821	18.2191
Q8K377	Lrrtm1	Leucine-rich repeat transmembrane neuronal protein 1	5.70707	-0.665052	0.630666	58717.7	12	12	12	12	12	12	12	12	12	12	12	12	17.4401	17.2993	17.5058	17.4244	17.3023	17.4137	16.6328	16.6241	16.6106	16.9888	16.7506	16.7886
Q8VDD8	Wash1	WAS protein family homolog 1	5.66335	-0.407208	0.754081	51658.6	11	11	11	11	11	11	11	11	11	11	11	11	16.569	16.4636	16.3953	16.4972	16.4838	16.5287	16.0275	16.0119	16.1081	16.1268	16.2188	16.0014
Q69Z38	Peak1	Pseudopodium-enriched atypical kinase 1	5.65888	-0.88393	0.541889	191097	29	29	29	29	29	29	29	29	29	29	29	29	15.0239	15.0391	15.0392	15.3245	14.8816	14.7216	14.1602	14.0806	14.2012	14.2472	14.0669	13.9701
Q8C2Q3	Rbm14	RNA-binding protein 14	5.63584	-0.561883	0.677417	69448.6	39	39	39	39	39	39	39	39	39	39	39	39	17.718	17.6996	17.6811	17.8483	17.7476	17.743	17.0588	17.0957	17.0605	17.2078	17.3868	17.2567
P15116	Cdh2	Cadherin-2	5.62001	-0.38695	0.764745	99796.4	27	27	27	27	27	27	27	27	27	27	27	27	18.191	18.1319	18.1526	18.2358	18.1598	18.2125	17.6689	17.7232	17.8088	17.8812	17.9058	17.774
Q9JIH2	Nup50	Nuclear pore complex protein Nup50	5.60142	-0.28294	0.821914	49485.2	18	18	18	18	18	18	18	18	18	18	18	18	16.2443	16.3173	16.2866	16.3224	16.1796	16.1928	15.9247	16.0105	16.0131	16.0014	15.9435	15.952
Q80X50;Q80X50-5	Ubap2l	Ubiquitin-associated protein 2-like;Isoform 5 of Ubiquitin-associated protein 2-like	5.60041	-0.705677	0.613155	116799.02;116799.02-5	23	23	23	23	23	23	23	23	23	23	23	23	17.1437	16.9947	17.1219	17.4182	17.0475	17.0517	16.3477	16.3462	16.322	16.5702	16.5005	16.4571
Q9CSN1	Snw1	SNW domain-containing protein 1	5.59393	-0.51956	0.697585	61475.5	28	28	28	28	28	28	28	28	28	28	28	28	17.125	17.1097	17.0663	17.3921	17.1526	17.1985	16.6182	16.6197	16.6105	16.6186	16.7843	16.6756
Q9JHS9	Cwc15	Spliceosome-associated protein CWC15 homolog	5.58443	-0.723138	0.605778	26624.3	9	9	9	9	9	9	9	9	9	9	9	9	16.3192	16.4983	16.2267	16.5585	16.357	16.3486	15.5545	15.5798	15.6291	15.7321	15.917	15.557
Q810B7	Slitrk5	SLIT and NTRK-like protein 5	5.57955	-0.970738	0.510245	107165	19	19	19	19	19	19	19	19	19	19	19	19	15.5069	15.5338	15.6609	15.6745	15.8318	15.7296	14.6542	14.37	14.4976	14.7942	14.8568	14.9403
Q9CW79;Q9CW79-2	Golga1	Golgin subfamily A member 1;Isoform 2 of Golgin subfamily A member 1	5.57681	-1.14123	0.453372	87337.7;87337.7-2	22	22	22	22	22	22	22	22	22	22	22	22	15.8963	15.9121	16.1978	16.3227	16.1868	16.1233	14.7165	14.6011	15.0629	15.1557	15.1377	15.1177
Q9D2N4-2	Dtna	Isoform 2 of Dystrobrevin alpha	5.56521	-0.25245	0.839469	77732.9	27	27	27	27	27	27	27	27	27	27	27	27	16.7807	16.7656	16.7753	16.767	16.9083	16.7952	16.5145	16.5573	16.4933	16.5657	16.5541	16.5925
Q9JMD0;Q9JMD0-2;Q9JMD0-3;Q9JMD0-4	Znf207	BUB3-interacting and GLEBS motif-containing protein ZNF207;Isoform 2 of BUB3-interacting and GLEBS motif-containing protein ZNF207;Isoform 3 of BUB3-interacting and GLEBS motif-containing protein ZNF207;Isoform 4 of BUB3-interacting and GLEBS motif-containing protein ZNF207	5.54445	-0.383912	0.766357	52792.81;52792.81-2;52792.81-3;52792.81-4	10	10	10	10	10	10	10	10	10	10	10	10	17.197	17.2601	17.2082	17.3602	17.2079	17.231	16.7821	16.8564	16.9096	16.9437	16.9204	16.7488
P42128	Foxk1	Forkhead box protein K1	5.5426	0.69127	1.6147	74919.6	20	20	20	20	20	20	20	20	20	20	20	20	15.9711	15.9608	15.9905	16.2465	16.0533	16.0991	16.7869	16.7278	16.8067	16.4633	16.8576	16.8263
Q8BG15;Q8BG15-2;Q8BG15-6	Ctdspl2	CTD small phosphatase-like protein 2;Isoform 2 of CTD small phosphatase-like protein 2;Isoform 6 of CTD small phosphatase-like protein 2	5.53499	-0.592619	0.663138	52812.66;52812.66-2;52812.66-6	2	2	2	2	2	2	2	2	2	2	2	2	15.5555	15.8472	15.8426	15.9988	15.8712	15.8049	15.1852	15.1946	15.275	15.2605	15.2883	15.161
Q80Z38-2	Shank2	Isoform 2 of SH3 and multiple ankyrin repeat domains protein 2	5.5217	-0.725843	0.604643	158599	44	44	44	44	44	44	44	44	44	44	44	44	17.5339	17.4726	17.5336	17.78	17.573	17.5352	16.6774	16.6133	16.9809	16.9337	16.9489	16.919
Q8VHI6	Wasf3	Wiskott-Aldrich syndrome protein family member 3	5.50743	-0.572472	0.672464	55203.7	9	9	9	9	9	9	9	9	9	9	9	9	18.004	17.903	17.911	18.2769	17.9787	17.9491	17.3828	17.3639	17.4343	17.4561	17.5281	17.4227
Q5U4C3	Scaf1	Splicing factor, arginine/serine-rich 19	5.49123	-0.586002	0.666187	133842	16	16	16	16	16	16	16	16	16	16	16	16	15.5557	15.5103	15.4232	15.735	15.66	15.5518	15.0522	15.0148	14.7961	14.9193	15.0703	15.0673
Q8BTI8	Srrm2	Serine/arginine repetitive matrix protein 2	5.48577	-0.444221	0.734981	294840	74	74	74	74	74	74	74	74	74	74	74	74	17.1873	17.1702	17.051	17.3329	17.0893	17.1519	16.6377	16.6466	16.7508	16.8058	16.7556	16.7207
Q01097	Grin2b	Glutamate receptor ionotropic, NMDA 2B	5.44192	-0.276968	0.825324	165959	55	55	55	55	55	55	55	55	55	55	55	55	16.7517	16.775	16.7465	16.8001	16.6986	16.7233	16.3693	16.4387	16.5195	16.5565	16.4751	16.4743
Q9D8S3	Arfgap3	ADP-ribosylation factor GTPase-activating protein 3	5.43732	-0.348627	0.785331	57455.8	17	17	17	17	17	17	17	17	17	17	17	17	16.4337	16.4267	16.4166	16.3912	16.3772	16.3668	15.9284	16.0022	16.1216	16.0695	16.1788	16.02
Q7TQH0-2	Atxn2l	Isoform 2 of Ataxin-2-like protein	5.42116	-0.740638	0.598475	113043	47	47	47	47	47	47	47	47	47	47	47	47	16.976	16.9934	17.0241	17.3214	17.0347	17.0453	16.0946	16.2081	16.3707	16.4063	16.5293	16.3421
Q62415	Ppp1r13b	Apoptosis-stimulating of p53 protein 1	5.41085	-0.749619	0.59476	119170	32	32	32	32	32	32	32	32	32	32	32	32	16.1658	16.1206	16.0828	16.1945	15.9539	15.9071	15.241	15.2113	15.1387	15.6069	15.382	15.347
Q9R013	Ctsf	Cathepsin F	5.40943	-1.31797	0.4011	51660.9	7	7	7	7	7	7	7	7	7	7	7	7	18.5698	18.568	18.7185	18.466	18.6776	18.7224	17.5585	16.8257	17.6602	17.526	17.2744	16.9697
P33173	Kif1a	Kinesin-like protein KIF1A	5.40058	-0.147971	0.902519	191725	70	70	70	70	70	70	70	70	70	70	70	70	17.356	17.3439	17.3145	17.3853	17.3064	17.3023	17.1456	17.1753	17.2071	17.1897	17.2003	17.2027
Q80TE7	Lrrc7	Leucine-rich repeat-containing protein 7	5.37381	-0.444864	0.734654	166901	69	69	69	69	69	69	69	69	69	69	69	69	17.1925	17.103	17.1991	17.3838	17.18	17.1477	16.6831	16.6545	16.7655	16.8494	16.8024	16.7822
O89023	Tpp1	Tripeptidyl-peptidase 1	5.36427	-0.362421	0.777858	61342.2	9	9	9	9	9	9	9	9	9	9	9	9	19.1802	19.1098	19.1793	19.3327	19.1446	19.0863	18.8165	18.7479	18.7828	18.8725	18.8546	18.7841
Q6P8I4	Pcnp	PEST proteolytic signal-containing nuclear protein	5.36373	-0.695937	0.617308	18962.9	9	9	9	9	9	9	9	9	9	9	9	9	17.5191	17.5273	17.4653	17.7015	17.4884	17.5561	16.6691	16.6409	16.8319	16.9674	17.0821	16.8909
P61809	Cdk5r1	Cyclin-dependent kinase 5 activator 1	5.32966	0.70957	1.63532	34031.2	8	8	8	8	8	8	8	8	8	8	8	8	13.5098	13.5832	13.6076	13.8566	13.4937	13.5169	14.4917	14.425	14.3286	14.283	14.1435	14.1535
P21460	Cst3	Cystatin-C	5.3049	-0.449889	0.732099	15530.8	6	6	6	6	6	6	6	6	6	6	6	6	18.2917	18.1736	18.2538	18.2907	18.4249	18.4236	17.8785	17.8203	17.7249	17.8896	17.9392	17.9064
Q9WU42;Q9WU42-2	Ncor2	Nuclear receptor corepressor 2;Isoform Beta of Nuclear receptor corepressor 2	5.24756	-0.891856	0.53892	269807.22;269807.22-2	4	4	4	4	4	4	4	4	4	4	4	4	14.6301	14.6236	14.6506	14.9116	14.7106	14.5553	13.5249	13.5184	13.9335	14.0482	13.8483	13.8574
Q9CT10	Ranbp3	Ran-binding protein 3	5.2239	-0.292902	0.816258	52572.7	19	19	19	19	19	19	19	19	19	19	19	19	16.6945	16.7315	16.6974	16.749	16.6658	16.7058	16.3697	16.4446	16.2834	16.4854	16.418	16.4856
Q8R1N4	Nudcd3	NudC domain-containing protein 3	5.20585	-0.25224	0.839592	40890.2	19	19	19	19	19	19	19	19	19	19	19	19	16.7156	16.7126	16.6846	16.7896	16.723	16.7743	16.4742	16.4403	16.4922	16.4948	16.5803	16.4044
Q8K0X8	Fez1	Fasciculation and elongation protein zeta-1	5.19601	-0.695548	0.617475	45215	12	12	12	12	12	12	12	12	12	12	12	12	17.307	17.3652	17.0049	17.0236	17.1737	17.1337	16.4516	16.2681	16.6122	16.4594	16.6306	16.413
O08715;O08715-2;O08715-3;O08715-4;O08715-5;O08715-6	Akap1	A-kinase anchor protein 1, mitochondrial;Isoform 1 of A-kinase anchor protein 1, mitochondrial;Isoform 2 of A-kinase anchor protein 1, mitochondrial;Isoform 4 of A-kinase anchor protein 1, mitochondrial;Isoform 5 of A-kinase anchor protein 1, mitochondrial;Isoform 6 of A-kinase anchor protein 1, mitochondrial	5.18085	-0.96032	0.513943	92194.71;92194.71-2;92194.71-3;92194.71-4;92194.71-5;92194.71-6	6	6	6	6	6	6	6	6	6	6	6	6	15.519	15.5646	15.5878	15.9984	15.438	15.3729	14.5727	14.5888	14.6965	14.8484	14.6639	14.3484
Q6ZQ58	Larp1	La-related protein 1	5.16898	-0.303816	0.810107	121125	45	45	45	45	45	45	45	45	45	45	45	45	16.7033	16.7125	16.6679	16.8201	16.6862	16.694	16.3172	16.4693	16.3982	16.5014	16.3569	16.4181
Q9CWE0	Mtfr1l	Mitochondrial fission regulator 1-like	5.15395	-0.345585	0.786989	31726.2	12	12	12	12	12	12	12	12	12	12	12	12	17.4493	17.4509	17.4489	17.4577	17.3379	17.3403	16.9474	17.031	17.1475	17.1693	17.0667	17.0497
Q6NZJ6	Eif4g1	Eukaryotic translation initiation factor 4 gamma 1	5.1536	-0.161847	0.89388	176077	71	71	71	71	71	71	71	71	71	71	71	71	17.4867	17.509	17.4664	17.5638	17.4664	17.4362	17.3238	17.307	17.326	17.3393	17.347	17.3143
Q8K4J6;Q8K4J6-2	Mkl1	MKL/myocardin-like protein 1;Isoform 2 of MKL/myocardin-like protein 1	5.15329	-1.03262	0.488823	102546.12;102546.12-2	15	15	15	15	15	15	15	15	15	15	15	15	16.8559	16.8853	16.8606	17.1639	16.791	16.8241	15.5336	15.592	15.9134	16.1959	16.104	15.8462
Q64322	Npdc1	Neural proliferation differentiation and control protein 1	5.1157	-0.28551	0.820452	35719.6	12	12	12	12	12	12	12	12	12	12	12	12	16.0768	16.1483	16.0619	16.0773	16.2125	16.1233	15.7585	15.7679	15.8489	15.8999	15.819	15.8931
A2ALU4	Shroom2	Protein Shroom2	5.11563	-0.333248	0.793747	164703	52	52	52	52	52	52	52	52	52	52	52	52	16.7691	16.7657	16.7386	16.8828	16.6798	16.65	16.3601	16.3654	16.5061	16.4279	16.4157	16.4112
Q810U4;Q810U4-2;Q810U4-3	Nrcam	Neuronal cell adhesion molecule;Isoform 2 of Neuronal cell adhesion molecule;Isoform 3 of Neuronal cell adhesion molecule	5.11259	-0.674369	0.626606	138521.65;138521.65-2;138521.65-3	30	30	30	30	30	30	30	30	30	30	30	30	18.1041	18.0806	18.1717	18.3634	18.2367	18.2885	17.3391	17.3583	17.5307	17.7222	17.7058	17.5427
Q9EPL2;Q9EPL2-2	Clstn1	Calsyntenin-1;Isoform 2 of Calsyntenin-1	5.09433	-0.344685	0.78748	108899.69;108899.69-2	12	12	12	12	12	12	12	12	12	12	12	12	18.1582	18.1716	18.1629	18.3386	18.1821	18.1969	17.8518	17.9506	17.9268	17.8017	17.7527	17.8586
Q62393-3	Tpd52	Isoform 3 of Tumor protein D52	5.09201	-0.318379	0.80197	21654.3	15	15	15	15	15	15	15	15	15	15	15	15	18.1948	18.0799	18.057	18.2863	18.1062	18.0715	17.8445	17.7779	17.7932	17.8296	17.8313	17.8089
O70507	Hcn4	Potassium/sodium hyperpolarization-activated cyclic nucleotide-gated channel 4	5.08074	-0.510616	0.701923	127414	30	30	30	30	30	30	30	30	30	30	30	30	16.9878	16.8909	16.8897	17.1263	16.7927	16.7427	16.4412	16.3286	16.3977	16.4742	16.3993	16.3255
Q9JKS5	Habp4	Intracellular hyaluronan-binding protein 4	5.07368	-0.582515	0.667799	45924.4	17	17	17	17	17	17	17	17	17	17	17	17	17.4817	17.5367	17.592	17.8216	17.6527	17.4995	16.8454	16.9382	17.0317	17.1338	17.1486	16.9913
P61924	Copz1	Coatomer subunit zeta-1	5.06211	-0.713884	0.609677	20198.2	7	7	7	7	7	7	7	7	7	7	7	7	18.6642	18.977	18.4773	18.6704	18.5931	18.8481	17.8725	17.9067	17.9744	17.9705	18.1832	18.0394
Q9ES28	Arhgef7	Rho guanine nucleotide exchange factor 7	5.05378	-0.0689621	0.953324	97055.8	58	58	58	58	58	58	58	58	58	58	58	58	17.2147	17.2302	17.2543	17.2626	17.2188	17.2404	17.1676	17.1659	17.1609	17.1682	17.1635	17.1812
Q9JI18	Lrp1b	Low-density lipoprotein receptor-related protein 1B	5.03257	-0.429131	0.742709	513634	30	30	30	30	30	30	30	30	30	30	30	30	15.7	15.7314	15.8818	15.967	15.8261	15.8116	15.419	15.4009	15.4472	15.4894	15.3178	15.269
Q9Z0E0-2	Ncdn	Isoform 2 of Neurochondrin	5.01995	-1.66616	0.31509	77304.4	2	2	2	2	2	2	2	2	2	2	2	2	20.4136	20.0535	20.7332	20.9196	20.635	19.9688	18.9368	18.5996	18.8454	19.0247	18.2323	19.0881
Q61137-2	Astn1	Isoform 2 of Astrotactin-1	5.01803	-0.493326	0.710386	143950	45	45	45	45	45	45	45	45	45	45	45	45	17.5469	17.5214	17.6454	17.781	17.62	17.6063	16.9842	16.9769	17.1672	17.2378	17.2104	17.1845
D3YZU1	Shank1	SH3 and multiple ankyrin repeat domains protein 1	5.01379	-0.497889	0.708142	226317	64	64	64	64	64	64	64	64	64	64	64	64	17.1207	17.0671	17.0075	17.2709	17.0142	17.0076	16.4073	16.5172	16.6683	16.6504	16.6874	16.57
B0F2B4	Nlgn4l	Neuroligin 4-like	5.00177	-0.401125	0.757268	97347.7	13	13	13	13	13	13	13	13	13	13	13	13	16.8225	16.8763	16.7987	16.8656	16.929	16.9503	16.3471	16.5006	16.4527	16.3698	16.6253	16.54
Q920A5	Scpep1	Retinoid-inducible serine carboxypeptidase	4.99091	-0.55619	0.680096	50964.7	13	13	13	13	13	13	13	13	13	13	13	13	17.9636	17.8858	17.8475	17.5366	17.8755	17.9307	17.2927	17.3269	17.2212	17.3459	17.3299	17.1861
Q80TF4;Q80TF4-2;Q80TF4-3;Q80TF4-4;Q80TF4-5	Klhl13	Kelch-like protein 13;Isoform 2 of Kelch-like protein 13;Isoform 3 of Kelch-like protein 13;Isoform 4 of Kelch-like protein 13;Isoform 5 of Kelch-like protein 13	4.9588	-0.179255	0.883159	73786.91;73786.91-2;73786.91-3;73786.91-4;73786.91-5	16	16	16	16	16	16	16	16	16	16	16	16	18.2159	18.2214	18.2381	18.3085	18.2479	18.2718	18.1345	18.1075	18.0389	18.0403	18.0742	18.0327
Q9Z2Q5	Mrpl40	39S ribosomal protein L40, mitochondrial	4.93763	0.287624	1.22063	24301	9	9	9	9	9	9	9	9	9	9	9	9	15.8755	15.8228	15.7323	15.7974	15.8082	15.8713	16.0578	16.1056	16.1496	16.0196	16.2172	16.0832
Q80WT5;Q80WT5-2	Aftph	Aftiphilin;Isoform 2 of Aftiphilin	4.93274	-0.557636	0.679414	101130.56;101130.56-2	24	24	24	24	24	24	24	24	24	24	24	24	15.9177	15.8359	15.7464	15.6929	15.8428	15.9435	15.2468	15.0369	15.3523	15.404	15.2019	15.3914
Q8R464	Cadm4	Cell adhesion molecule 4	4.90045	-0.578043	0.669872	42723.3	14	14	14	14	14	14	14	14	14	14	14	14	18.1298	18.0725	18.1142	18.3597	18.2702	18.1906	17.4608	17.4702	17.608	17.6118	17.8438	17.6741
Q9D1F4	Akt1s1	Proline-rich AKT1 substrate 1	4.89141	-0.559947	0.678327	27483.4	6	6	6	6	6	6	6	6	6	6	6	6	17.2309	17.1587	17.0894	17.4512	17.044	17.0281	16.6029	16.6236	16.5745	16.7264	16.6028	16.5125
Q91Z31;Q91Z31-2	Ptbp2	Polypyrimidine tract-binding protein 2;Isoform 2 of Polypyrimidine tract-binding protein 2	4.88996	-0.224646	0.855805	57488.77;57488.77-2	21	21	21	21	21	21	21	21	21	21	21	21	18.9578	18.9189	18.8803	18.89	18.926	18.9089	18.6432	18.6537	18.6109	18.7134	18.7807	18.7322
O35657	Neu1	Sialidase-1	4.877	-0.486111	0.713947	44591.3	7	7	7	7	7	7	7	7	7	7	7	7	17.7529	17.7623	17.7974	17.9241	17.7525	17.7973	17.1696	17.148	17.3121	17.4062	17.502	17.3318
Q00493	Cpe	Carboxypeptidase E	4.84402	-0.233155	0.850772	53255.9	25	25	25	25	25	25	25	25	25	25	25	25	18.0563	18.0453	17.9542	17.9292	17.905	17.9071	17.7577	17.7381	17.7377	17.7529	17.7281	17.6837
O88522	Ikbkg	NF-kappa-B essential modulator	4.81212	-0.326028	0.79773	47972.3	10	10	10	10	10	10	10	10	10	10	10	10	17.8287	17.9406	17.8049	17.7362	17.8728	17.8921	17.5319	17.4337	17.4488	17.6116	17.5951	17.498
Q68EF0	Rab3ip	Rab-3A-interacting protein	4.80781	-0.219503	0.858861	47133.5	9	9	9	9	9	9	9	9	9	9	9	9	17.2185	17.2096	17.1971	17.1958	17.1245	17.1052	16.879	16.9506	16.9397	17.0352	16.9672	16.962
Q9EST3;Q9EST3-2	Eif4enif1	Eukaryotic translation initiation factor 4E transporter;Isoform 2 of Eukaryotic translation initiation factor 4E transporter	4.78902	-1.13561	0.455141	107985.56;107985.56-2	3	3	3	3	3	3	3	3	3	3	3	3	15.1795	15.1631	15.209	15.4665	14.7805	14.6714	14.0506	13.8928	14.0346	14.2405	13.7203	13.7174
Q9CY57;Q9CY57-2;Q9CY57-3;Q9CY57-4;Q9CY57-5	Chtop	Chromatin target of PRMT1 protein;Isoform 2 of Chromatin target of PRMT1 protein;Isoform 3 of Chromatin target of PRMT1 protein;Isoform 4 of Chromatin target of PRMT1 protein;Isoform 5 of Chromatin target of PRMT1 protein	4.78509	-0.573193	0.672128	26584.85;26584.85-2;26584.85-3;26584.85-4;26584.85-5	6	6	6	6	6	6	6	6	6	6	6	6	17.8957	17.838	17.759	17.6866	17.9835	17.9256	17.1359	17.2036	17.0986	17.3926	17.4104	17.4081
Q9Z315	Sart1	U4/U6.U5 tri-snRNP-associated protein 1	4.7649	-0.406051	0.754686	90885.4	32	32	32	32	32	32	32	32	32	32	32	32	17.1478	17.2614	17.0747	17.2893	17.0912	17.1622	16.6912	16.736	16.6697	16.8643	16.9032	16.7259
Q7TNT2;Q7TNT2-2	Far2	Fatty acyl-CoA reductase 2;Isoform 2 of Fatty acyl-CoA reductase 2	4.75605	-0.891198	0.539166	59166.93;59166.93-2	5	5	5	5	5	5	5	5	5	5	5	5	17.1892	16.8167	16.7605	17.3846	17.2624	17.1852	16.0163	16.0771	16.2459	16.3436	16.2363	16.3321
Q9D0L8	Rnmt	mRNA cap guanine-N7 methyltransferase	4.73133	-0.199809	0.870666	53291.3	28	28	28	28	28	28	28	28	28	28	28	28	17.8275	17.8341	17.822	17.785	17.7417	17.7085	17.6043	17.5689	17.5951	17.5235	17.5887	17.6395
Q8N9S3;Q8N9S3-2;Q8N9S3-3	Ahsa2	Activator of 90 kDa heat shock protein ATPase homolog 2;Isoform 2 of Activator of 90 kDa heat shock protein ATPase homolog 2;Isoform 3 of Activator of 90 kDa heat shock protein ATPase homolog 2	4.71923	-0.195881	0.873039	37648.16;37648.16-2;37648.16-3	5	5	5	5	5	5	5	5	5	5	5	5	17.9587	18.0224	18.006	17.952	18.0346	18.0437	17.7484	17.8357	17.7981	17.7498	17.8435	17.8666
O89051	Itm2b	Integral membrane protein 2B	4.70786	-0.256643	0.837034	30259.9	12	12	12	12	12	12	12	12	12	12	12	12	17.7243	17.8455	17.8339	17.93	17.7997	17.7716	17.5939	17.5009	17.6012	17.5085	17.5863	17.5744
Q8R0I4	Tm2d2	TM2 domain-containing protein 2	4.70434	-0.362425	0.777856	22853.2	3	3	3	3	3	3	3	3	3	3	3	3	17.4996	17.4519	17.4759	17.446	17.5909	17.5435	17.1259	17.0206	17.15	17.1101	17.3299	17.0968
Q01147;Q01147-2	Creb1	Cyclic AMP-responsive element-binding protein 1;Isoform 2 of Cyclic AMP-responsive element-binding protein 1	4.70045	-0.522801	0.696019	36674.06;36674.06-2	2	2	2	2	2	2	2	2	2	2	2	2	16.8099	16.9979	17.0383	17.1766	17.0885	17.1052	16.4129	16.6264	16.354	16.5614	16.6307	16.4941
Q9CX30;Q9CX30-2	Yif1b	Protein YIF1B;Isoform 2 of Protein YIF1B	4.69557	-0.469644	0.722143	33982.83;33982.83-2	9	9	9	9	9	9	9	9	9	9	9	9	17.8525	17.8012	17.8394	17.7177	17.8979	17.9227	17.2162	17.2387	17.3255	17.5504	17.3936	17.4892
Q9Z108	Stau1	Double-stranded RNA-binding protein Staufen homolog 1	4.69374	-0.250479	0.840617	53924.8	24	24	24	24	24	24	24	24	24	24	24	24	16.5792	16.5333	16.5191	16.6729	16.5109	16.5234	16.2336	16.3634	16.3235	16.2471	16.3232	16.3451
Q8BM65-2;Q8BM65-5	Nyap2	Isoform 2 of Neuronal tyrosine-phosphorylated phosphoinositide-3-kinase adapter 2;Isoform 5 of Neuronal tyrosine-phosphorylated phosphoinositide-3-kinase adapter 2	4.66739	-1.10298	0.465553	70538.82;78325.11	5	5	5	5	5	5	5	5	5	5	5	5	14.9264	14.9327	15.2833	15.6247	14.9769	14.8032	14.1202	14.1006	13.6046	14.0597	14.0411	14.0029
Q6KAU4	Mvb12b	Multivesicular body subunit 12B	4.65914	-0.238067	0.847881	35411.4	14	14	14	14	14	14	14	14	14	14	14	14	18.1846	18.1046	18.054	18.1461	18.0301	18.0389	17.793	17.8279	17.8359	17.8844	17.926	17.8628
Q91V81;Q91V81-2	Rbm42	RNA-binding protein 42;Isoform 2 of RNA-binding protein 42	4.64014	-1.39425	0.380443	49875.42;49875.42-2	8	8	8	8	8	8	8	8	8	8	8	8	16.8518	16.9122	16.4429	16.6183	16.7923	16.6958	14.6349	15.1117	15.3263	15.6591	15.8544	15.3613
Q9QYE3	Bcl11a	B-cell lymphoma/leukemia 11A	4.62085	-0.362195	0.77798	83855.5	15	15	15	15	15	15	15	15	15	15	15	15	15.5682	15.8127	15.8148	15.8179	15.7979	15.7082	15.324	15.3771	15.38	15.3405	15.5127	15.4124
Q9JKN5	Olig1	Oligodendrocyte transcription factor 1	4.57267	-0.199258	0.870998	27141.4	9	9	9	9	9	9	9	9	9	9	9	9	16.6201	16.6048	16.5991	16.5191	16.5075	16.4853	16.3494	16.3672	16.4063	16.3666	16.306	16.3449
Q8BJF9	Chmp2b	Charged multivesicular body protein 2b	4.56797	-0.631016	0.645721	23934.5	12	12	12	12	12	12	12	12	12	12	12	12	16.8043	16.8636	17.0316	17.2215	16.9448	16.6435	16.2258	16.2379	16.2038	16.3205	16.3359	16.3994
Q8C6E0	Cfap36	Cilia- and flagella-associated protein 36	4.55973	-0.591413	0.663693	39599.9	13	13	13	13	13	13	13	13	13	13	13	13	17.2663	17.3327	17.2657	17.1143	17.2915	17.2641	16.45	16.4626	16.5971	16.8255	16.8641	16.787
Q6A028	Swap70	Switch-associated protein 70	4.55299	0.212439	1.15865	68995.9	26	26	26	26	26	26	26	26	26	26	26	26	16.686	16.6867	16.7355	16.6634	16.7366	16.7923	16.8762	16.8497	16.9735	16.9633	16.9342	16.9783
Q5SWP3	Nacad	NAC-alpha domain-containing protein 1	4.55241	-0.364605	0.776682	156764	28	28	28	28	28	28	28	28	28	28	28	28	17.2274	17.1989	17.0695	17.2724	17.0329	17.085	16.852	16.8067	16.7733	16.8003	16.827	16.6389
Q8BTY2-2	Slc4a7	Isoform 2 of Sodium bicarbonate cotransporter 3	4.53673	-0.846291	0.556213	104678	6	6	6	6	6	6	6	6	6	6	6	6	15.3108	15.8908	15.9214	15.7599	15.6334	15.58	14.7299	14.8681	15.0399	14.9742	14.8582	14.5482
Q811U4	Mfn1	Mitofusin-1	4.52885	-0.433365	0.740533	83725.9	27	27	27	27	27	27	27	27	27	27	27	27	16.3146	16.3264	16.2468	16.0064	16.0821	16.1025	15.7394	15.8538	15.7229	15.6641	15.7367	15.7617
Q8CGC4	Lsm14b	Protein LSM14 homolog B	4.52373	-0.397822	0.759003	42310	15	15	15	15	15	15	15	15	15	15	15	15	16.4193	16.4125	16.3152	16.4248	16.3453	16.3205	16.075	16.1146	16.02	15.9141	15.9603	15.7667
Q9CXX9	Cuedc2	CUE domain-containing protein 2	4.51579	-0.730782	0.602577	31852.2	6	6	6	6	6	6	6	6	6	6	6	6	17.5366	17.5635	17.5842	17.7117	17.4992	17.508	16.7155	16.8169	16.9718	16.7934	17.2108	16.5101
Q7TPM1	Prrc2b	Protein PRRC2B	4.51088	-0.663183	0.631484	160913	33	33	33	33	33	33	33	33	33	33	33	33	16.297	16.3365	16.2965	16.6372	16.2286	16.2387	15.3974	15.6369	15.6779	15.6469	15.8909	15.8054
Q811P8	Arhgap32	Rho GTPase-activating protein 32	4.50767	-0.436174	0.739092	229719	77	77	77	77	77	77	77	77	77	77	77	77	17.4061	17.4077	17.4077	17.6499	17.495	17.4737	16.9003	16.9054	17.0691	17.0716	17.2022	17.0744
Q9R062	Gyg1	Glycogenin-1	4.49054	0.336813	1.26296	37402.1	11	11	11	11	11	11	11	11	11	11	11	11	17.783	17.7467	17.6901	17.8201	17.607	17.6545	18.1022	18.133	17.9364	18.1329	18.04	17.9778
Q6A068	Cdc5l	Cell division cycle 5-like protein	4.48984	-0.242553	0.845248	92189.5	36	36	36	36	36	36	36	36	36	36	36	36	17.4156	17.3466	17.2881	17.4918	17.3444	17.2875	17.1509	17.122	17.1254	17.0699	17.1295	17.121
Q9CQY2	Fam103a1	RNMT-activating mini protein	4.48653	-0.517627	0.69852	14555.6	3	3	3	3	3	3	3	3	3	3	3	3	18.1542	18.1658	18.025	17.998	17.9319	17.9533	17.4487	17.5527	17.5014	17.7795	17.3328	17.5073
Q8R3Y5;Q8R3Y5-2		Uncharacterized protein C19orf47 homolog;Isoform 2 of Uncharacterized protein C19orf47 homolog	4.4555	-0.573079	0.672181	44410.06;44410.06-2	4	4	4	4	4	4	4	4	4	4	4	4	14.5404	14.487	14.4276	14.8022	14.4508	14.5825	13.9822	13.7267	14.0938	13.9355	14.1406	13.9733
Q8VDJ3	Hdlbp	Vigilin	4.42988	-0.122914	0.918331	141743	67	67	67	67	67	67	67	67	67	67	67	67	17.8317	17.8059	17.792	17.8727	17.862	17.854	17.6755	17.7182	17.7023	17.7115	17.7628	17.7104
Q60575	Kif1b	Kinesin-like protein KIF1B	4.42946	-0.160955	0.894433	204081	65	65	65	65	65	65	65	65	65	65	65	65	17.1792	17.2092	17.1446	17.1048	17.1504	17.2286	17.0112	17.0285	16.9832	16.9596	17.0538	17.0148
Q8BR07;Q8BR07-3;Q8BR07-4	Bicd1	Protein bicaudal D homolog 1;Isoform 3 of Protein bicaudal D homolog 1;Isoform 4 of Protein bicaudal D homolog 1	4.42007	-0.220119	0.858494	95896.2;95896.2-3;95896.2-4	21	21	21	21	21	21	21	21	21	21	21	21	16.9533	17.0188	16.9111	16.934	16.9868	17.007	16.6642	16.7149	16.7546	16.7109	16.8265	16.8192
Q8CC35-2;Q8CC35-3	Synpo	Isoform 2 of Synaptopodin;Isoform 3 of Synaptopodin	4.41401	-0.897186	0.536933	74017.15;96250.11	20	20	20	20	20	20	20	20	20	20	20	20	17.4795	17.6213	17.7335	18.0304	17.8616	17.7472	16.3452	16.938	16.8645	17.0093	16.9858	16.9476
O08583	Alyref	THO complex subunit 4	4.40335	-0.210994	0.863942	26940	12	12	12	12	12	12	12	12	12	12	12	12	18.3876	18.3032	18.314	18.2849	18.4181	18.3671	18.1099	18.1227	18.0682	18.1204	18.2195	18.1681
Q91W61	Fbxl15	F-box/LRR-repeat protein 15	4.39802	-0.203677	0.868335	33125.4	9	9	9	9	9	9	9	9	9	9	9	9	17.0133	16.9359	16.8826	16.9242	16.9508	16.9174	16.798	16.7501	16.6564	16.7483	16.7774	16.6718
Q924X6;Q924X6-2	Lrp8	Low-density lipoprotein receptor-related protein 8;Isoform 2 of Low-density lipoprotein receptor-related protein 8	4.39187	-0.46475	0.724597	109817.89;109817.89-2	2	2	2	2	2	2	2	2	2	2	2	2	17.2146	17.0259	17.2303	17.2139	17.1718	17.1562	16.717	16.9295	16.8132	16.5543	16.6333	16.5768
Q8BWW4	Larp4	La-related protein 4	4.39144	-0.500403	0.706909	79763.4	18	18	18	18	18	18	18	18	18	18	18	18	17.5177	17.4464	17.5103	17.2599	17.5362	17.4382	17.036	16.8717	16.8357	16.9104	17.2063	16.8462
Q60598	Cttn	Src substrate cortactin	4.38987	-0.596946	0.661152	61249.8	36	36	36	36	36	36	36	36	36	36	36	36	17.6825	17.6777	17.7599	18.0927	17.7238	17.6686	17.0326	16.9856	17.1805	17.2885	17.3125	17.2237
Q6PEV3	Wipf2	WAS/WASL-interacting protein family member 2	4.38687	-0.807652	0.571311	46297.5	11	11	11	11	11	11	11	11	11	11	11	11	14.7311	14.6576	14.9193	15.2007	14.7128	14.6879	13.7634	13.811	14.1227	14.2605	14.1284	13.9775
A2A8L1	Chd5	Chromodomain-helicase-DNA-binding protein 5	4.37977	-0.211318	0.863748	222515	43	43	43	43	43	43	43	43	43	43	43	43	14.8731	14.8997	14.8169	14.79	14.8063	14.7778	14.6578	14.6822	14.5746	14.6544	14.5357	14.5913
Q9QUR8	Sema7a	Semaphorin-7A	4.37828	-0.418785	0.748054	74993.9	20	20	20	20	20	20	20	20	20	20	20	20	15.4934	15.5107	15.5079	15.5438	15.3864	15.558	15.0978	15.0076	14.8922	15.1266	15.3008	15.0625
Q80XA6	Reps2	RalBP1-associated Eps domain-containing protein 2	4.36966	-0.526842	0.694072	57749.6	16	16	16	16	16	16	16	16	16	16	16	16	16.1936	15.9507	15.8945	16.0424	15.894	16.0567	15.5799	15.2235	15.3738	15.5612	15.5611	15.5713
Q9WV69	Dmtn	Dematin	4.36934	-0.56072	0.677964	45468.3	25	25	25	25	25	25	25	25	25	25	25	25	17.6956	17.7332	17.6857	17.7755	17.6688	17.8734	16.9388	16.9776	17.2369	17.346	17.3798	17.1889
Q9R0I7	Ylpm1	YLP motif-containing protein 1	4.36372	-0.398997	0.758385	155129	33	33	33	33	33	33	33	33	33	33	33	33	17.5827	17.7098	17.6869	17.9147	17.8153	17.7361	17.2277	17.2792	17.3602	17.3232	17.4692	17.3921
Q8BSZ2	Ap3s2	AP-3 complex subunit sigma-2	4.36079	-0.271261	0.828595	22017.4	8	8	8	8	8	8	8	8	8	8	8	8	17.0386	17.0801	17.0755	17.2116	17.078	17.1896	16.7542	16.8474	16.7731	16.8557	16.9256	16.89
Q3UN16	Gpr162	Probable G-protein coupled receptor 162	4.35445	-0.973172	0.509385	64147.7	16	16	16	16	16	16	16	16	16	16	16	16	17.7438	17.8661	17.7241	18.0718	17.6762	17.7507	16.9555	16.9046	16.9812	17.041	16.9165	16.1948
P97480;P97480-2	Eya3	Eyes absent homolog 3;Isoform 2 of Eyes absent homolog 3	4.35107	0.586533	1.50163	55973.36;55973.36-2	9	9	9	9	9	9	9	9	9	9	9	9	16.3264	16.0993	16.1093	15.9861	16.2808	16.3967	16.7478	16.7741	16.9213	16.6922	16.9727	16.6098
Q9CZX7	Tmem55a	Type 2 phosphatidylinositol 4,5-bisphosphate 4-phosphatase	4.29561	0.137276	1.09983	28037.9	14	14	14	14	14	14	14	14	14	14	14	14	17.3534	17.3734	17.2591	17.3424	17.2983	17.3603	17.4788	17.4902	17.4544	17.4498	17.4985	17.4389
A2AG50	Map7d2	MAP7 domain-containing protein 2	4.28866	-0.647231	0.638505	86049.6	28	28	28	28	28	28	28	28	28	28	28	28	16.2157	16.3199	16.2049	16.5655	16.1387	16.1259	15.3501	15.4745	15.6691	15.8015	15.7263	15.6657
Q6NZN0;Q6NZN0-2;Q6NZN0-3;Q6NZN0-4;Q6NZN0-5	Rbm26	RNA-binding protein 26;Isoform 2 of RNA-binding protein 26;Isoform 3 of RNA-binding protein 26;Isoform 4 of RNA-binding protein 26;Isoform 5 of RNA-binding protein 26	4.27481	-0.320942	0.800547	114142.89;114142.89-2;114142.89-3;114142.89-4;114142.89-5	30	30	30	30	30	30	30	30	30	30	30	30	16.4283	16.4607	16.5058	16.6632	16.5971	16.5018	16.1438	16.0949	16.2463	16.1871	16.3017	16.2574
Q8CB77	Tceb3	Transcription elongation factor B polypeptide 3	4.26969	-0.68018	0.624088	87161.4	17	17	17	17	17	17	17	17	17	17	17	17	16.941	17.0473	17.1014	17.2231	17.015	17.036	16.6177	16.1414	16.5946	16.1496	16.55	16.2296
Q3UGS4	Fam195b	Protein FAM195B	4.26764	-0.2085	0.865437	11101.4	8	8	8	8	8	8	8	8	8	8	8	8	18.3468	18.3958	18.3282	18.3857	18.3599	18.3172	18.2301	18.1407	18.1452	18.2195	18.0986	18.0485
Q8C080	Snx16	Sorting nexin-16	4.26095	-0.228803	0.853343	38817.4	18	18	18	18	18	18	18	18	18	18	18	18	17.7784	17.7787	17.6771	17.8723	17.7094	17.6915	17.5381	17.4585	17.4913	17.5271	17.5529	17.5667
Q9ET43	Cldn12	Claudin-12	4.23641	0.569392	1.4839	26994.7	2	2	2	2	2	2	2	2	2	2	2	2	17.4044	17.4322	17.4121	17.6884	17.2645	17.167	17.9375	17.8613	18.0735	17.8088	18.0757	18.0282
Q8R139	Slc29a4	Equilibrative nucleoside transporter 4	4.23579	-1.01226	0.49577	58098.5	2	2	2	2	2	2	2	2	2	2	2	2	17.0268	17.0392	16.8803	17.0652	16.7623	16.7174	16.1095	16.2963	16.0921	15.9368	15.4175	15.5653
Q7TMQ7	Wdr91	WD repeat-containing protein 91	4.22084	-0.165727	0.891479	83420.6	32	32	32	32	32	32	32	32	32	32	32	32	16.8984	16.8645	16.9181	16.9778	16.8911	16.8177	16.695	16.7154	16.6983	16.7415	16.7624	16.7607
Q4VBD2	Tapt1	Transmembrane anterior posterior transformation protein 1	4.21324	0.122994	1.08899	63894.1	18	18	18	18	18	18	18	18	18	18	18	18	17.6264	17.6081	17.6319	17.7002	17.6382	17.6798	17.7453	17.764	17.7823	17.7512	17.8241	17.7556
Q0VGB7	Ppp4r2	Serine/threonine-protein phosphatase 4 regulatory subunit 2	4.21025	-0.678584	0.624778	46478.7	16	16	16	16	16	16	16	16	16	16	16	16	16.3176	16.2959	16.2726	16.5098	16.1399	16.3493	15.544	15.3961	15.7977	15.9754	15.6601	15.4403
Q2M3X8;Q2M3X8-4	Phactr1	Phosphatase and actin regulator 1;Isoform 4 of Phosphatase and actin regulator 1	4.20708	-0.313567	0.80465	66286.03;66286.03-4	19	19	19	19	19	19	19	19	19	19	19	19	17.4248	17.3464	17.4274	17.4416	17.2645	17.2162	16.9947	17	17.1431	17.0756	17.0674	16.9587
A2A935;A2A935-2;A2A935-3	Prdm16	PR domain zinc finger protein 16;Isoform 2 of PR domain zinc finger protein 16;Isoform 3 of PR domain zinc finger protein 16	4.20449	-0.239101	0.847273	140858.17;140858.17-2;140858.17-3	2	2	2	2	2	2	2	2	2	2	2	2	21.4346	21.3332	21.3376	21.2903	21.368	21.3067	21.1061	21.1122	21.0957	20.9866	21.2146	21.1207
Q06335	Aplp2	Amyloid-like protein 2	4.20152	-0.23534	0.849485	80467.2	16	16	16	16	16	16	16	16	16	16	16	16	17.5649	17.5186	17.4792	17.605	17.5315	17.623	17.2373	17.25	17.3386	17.3888	17.3991	17.2963
Q8R3V6	Cuedc1	CUE domain-containing protein 1	4.198	-0.81547	0.568223	42779.6	7	7	7	7	7	7	7	7	7	7	7	7	17.1634	16.9308	16.8483	17.127	16.851	16.6368	16.4987	16.2478	16.0883	16.0431	15.9214	15.8651
Q8R1C9	Apbb3	Amyloid beta A4 precursor protein-binding family B member 3	4.19734	-1.03472	0.48811	52638.2	11	11	11	11	11	11	11	11	11	11	11	11	12.6415	12.237	12.447	12.7897	12.7385	12.1853	11.8272	11.4533	11.4977	11.7526	11.1396	11.1604
Q5DU14;Q5DU14-2;Q5DU14-3	Myo16	Unconventional myosin-XVI;Isoform 2 of Unconventional myosin-XVI;Isoform 3 of Unconventional myosin-XVI	4.19256	-0.423886	0.745414	211382.69;211382.69-2;211382.69-3	3	3	3	3	3	3	3	3	3	3	3	3	17.8812	17.8573	17.819	17.8057	17.7775	17.6004	17.4857	17.2734	17.2532	17.3797	17.2672	17.5385
Q6DFV7	Ncoa7	Nuclear receptor coactivator 7	4.18491	-0.232668	0.85106	106357	27	27	27	27	27	27	27	27	27	27	27	27	15.9308	15.9009	15.8707	15.9814	15.8594	15.9479	15.5723	15.7436	15.6589	15.7438	15.6306	15.7461
Q8BG81	Poldip3	Polymerase delta-interacting protein 3	4.1735	-0.339402	0.790369	46132.5	24	24	24	24	24	24	24	24	24	24	24	24	17.2646	17.28	17.1939	17.2816	17.2393	17.2203	16.975	17.1044	16.8933	16.7435	16.8833	16.8438
Q8CCS6;Q8CCS6-2	Pabpn1	Polyadenylate-binding protein 2;Isoform 2 of Polyadenylate-binding protein 2	4.16606	-0.118928	0.920871	32296.56;32296.56-2	8	8	8	8	8	8	8	8	8	8	8	8	18.6237	18.5704	18.5346	18.5937	18.5842	18.6116	18.4555	18.4549	18.4325	18.4483	18.5103	18.5031
Q9DBH0	Wwp2	NEDD4-like E3 ubiquitin-protein ligase WWP2	4.16555	-0.624609	0.648596	98760.7	17	17	17	17	17	17	17	17	17	17	17	17	16.5045	16.1724	16.3054	16.1568	16.1659	15.8712	15.6541	15.5546	15.7073	15.4683	15.4229	15.6213
Q9QY73	Tmem59	Transmembrane protein 59	4.16368	-0.424291	0.745205	36313.5	5	5	5	5	5	5	5	5	5	5	5	5	15.4281	15.2885	15.4753	15.3179	15.5501	15.4132	14.9576	14.9811	15.0201	14.7997	14.9745	15.1944
Q80TR1	Lphn1	Latrophilin-1	4.1625	-0.259285	0.835502	161686	43	43	43	43	43	43	43	43	43	43	43	43	17.9501	17.907	17.9317	18.0056	18.0089	18.0274	17.5917	17.6582	17.6793	17.7631	17.8242	17.7585
A2A699	Fam171a2	Protein FAM171A2	4.16192	-0.154423	0.898492	87487.1	31	31	31	31	31	31	31	31	31	31	31	31	17.7042	17.7018	17.6983	17.7761	17.6954	17.686	17.5246	17.491	17.5314	17.5835	17.6205	17.5842
P54103	Dnajc2	DnaJ homolog subfamily C member 2	4.15288	-0.221117	0.857901	71721.8	22	22	22	22	22	22	22	22	22	22	22	22	16.2877	16.3095	16.312	16.3079	16.1989	16.2314	16.0762	16.0857	16.0501	16.1505	16.0048	15.9533
Q8CGM1;Q8CGM1-2;Q8CGM1-3	Bai2	Brain-specific angiogenesis inhibitor 2;Isoform 2 of Brain-specific angiogenesis inhibitor 2;Isoform 3 of Brain-specific angiogenesis inhibitor 2	4.15183	-0.420816	0.747002	169862.81;169862.81-2;169862.81-3	3	3	3	3	3	3	3	3	3	3	3	3	17.1897	17.1858	17.1424	17.2245	17.1844	17.1167	16.5721	16.5987	16.7742	16.9968	16.7974	16.7795
Q8BGT7	Smndc1	Survival of motor neuron-related-splicing factor 30	4.14861	-0.434378	0.740013	26753.2	8	8	8	8	8	8	8	8	8	8	8	8	15.5844	15.6496	15.6643	15.9847	15.6838	15.6757	15.1283	15.2201	15.3229	15.3318	15.3531	15.2801
P18242	Ctsd	Cathepsin D	4.14858	-0.210937	0.863976	44953.8	20	20	20	20	20	20	20	20	20	20	20	20	18.8126	18.8117	18.8445	18.9104	18.7805	18.8031	18.6617	18.6422	18.6763	18.635	18.5818	18.5001
P97379	G3bp2	Ras GTPase-activating protein-binding protein 2	4.14143	-0.164713	0.892106	54088.1	27	27	27	27	27	27	27	27	27	27	27	27	18.6824	18.6587	18.6688	18.7027	18.7539	18.7491	18.5149	18.5562	18.4749	18.561	18.6095	18.5108
Q3ULM0	Ccdc106	Coiled-coil domain-containing protein 106	4.13761	-3.35792	0.0975358	32097.5	6	6	6	6	NaN	6	NaN	NaN	NaN	NaN	NaN	NaN	18.6599	18.6822	18.567	18.5712	15.5142	18.4989	14.4742	14.6905	14.7045	15	14.6019	14.8749
Q9D115	Znf706	Zinc finger protein 706	4.13288	-0.31432	0.80423	8497.82	3	3	3	3	3	3	3	3	3	3	3	3	19.5353	19.529	19.6093	19.5528	19.4385	19.3127	19.2566	19.2098	19.211	19.1607	19.158	19.0956
P70408	Cdh10	Cadherin-10	4.10371	-0.244102	0.844341	88312	21	21	21	21	21	21	21	21	21	21	21	21	16.9125	16.9766	16.9749	17.0909	17.034	17.0638	16.707	16.7179	16.7161	16.7994	16.8775	16.7702
Q8BWU3	Fam131a	Protein FAM131A	4.09245	-0.516819	0.698911	39033.4	4	4	4	4	4	4	4	4	4	4	4	4	15.8806	15.8958	15.5272	15.9129	15.7369	15.694	15.1771	15.1894	15.3313	15.2944	15.4565	15.0979
P54763;P54763-2	Ephb2	Ephrin type-B receptor 2;Isoform 2 of Ephrin type-B receptor 2	4.08793	-0.222536	0.857058	110760.13;110760.13-2	33	33	33	33	33	33	33	33	33	33	33	33	16.9324	16.9017	16.8604	16.8879	16.9821	16.9189	16.6796	16.6485	16.685	16.5884	16.8041	16.7425
Q9CXW3	Cacybp	Calcyclin-binding protein	4.08691	-0.0879033	0.940889	26510.2	24	24	24	24	24	24	24	24	24	24	24	24	18.3184	18.3081	18.3341	18.259	18.3434	18.3018	18.2101	18.2121	18.2123	18.2161	18.2463	18.2404
Q9D6F4	Gabra4	Gamma-aminobutyric acid receptor subunit alpha-4	4.08396	-0.726987	0.604164	60878.3	14	14	14	14	14	14	14	14	14	14	14	14	15.7449	15.7212	15.9077	15.7736	15.3518	15.7641	14.7101	14.7603	14.9621	15.1884	15.1441	15.1365
Q61140-2	Bcar1	Isoform Cas-A of Breast cancer anti-estrogen resistance protein 1	4.07203	-0.20815	0.865646	94392	31	31	31	31	31	31	31	31	31	31	31	31	17.1596	17.0833	17.0808	17.0914	17.05	17.0491	16.8572	16.8246	16.9798	16.9089	16.7852	16.9097
Q3UNH4	Gprin1	G protein-regulated inducer of neurite outgrowth 1	4.06774	-0.380883	0.767967	95495.9	81	81	81	81	81	81	81	81	81	81	81	81	17.6909	17.6837	17.7813	17.9956	17.6853	17.6592	17.2956	17.3196	17.4325	17.4376	17.4346	17.2908
Q810C1	Slitrk1	SLIT and NTRK-like protein 1	4.06283	-0.5627	0.677034	77817.1	10	10	10	10	10	10	10	10	10	10	10	10	17.2221	17.1232	17.1575	17.4467	17.2213	17.1521	16.6831	16.3673	16.7775	16.8065	16.503	16.8094
Q5F2E8	Taok1	Serine/threonine-protein kinase TAO1	4.05872	0.11576	1.08355	116050	41	41	41	41	41	41	41	41	41	41	41	41	16.6101	16.6577	16.6645	16.7134	16.6555	16.6994	16.7445	16.7671	16.8142	16.8062	16.7909	16.7722
Q91Z67	Srgap2	SLIT-ROBO Rho GTPase-activating protein 2	4.05099	-0.0996329	0.93327	120798	63	63	63	63	63	63	63	63	63	63	63	63	17.7217	17.7156	17.665	17.718	17.6696	17.6592	17.5936	17.5899	17.5719	17.6271	17.61	17.5587
Q923L3;Q923L3-2	Csmd1	CUB and sushi domain-containing protein 1;Isoform 2 of CUB and sushi domain-containing protein 1	4.03616	-0.577889	0.669943	387862.06;387862.06-2	7	7	7	7	7	7	7	7	7	7	7	7	16.2119	16.3455	16.29	16.6131	16.354	16.1272	15.9912	15.5092	15.7516	15.7209	15.7576	15.7438
O70166	Stmn3	Stathmin-3	4.01763	-0.410835	0.752188	20953.8	13	13	13	13	13	13	13	13	13	13	13	13	17.2204	17.2594	17.3962	17.6222	17.3924	17.3959	17.024	17.0179	17.0157	16.8186	16.9863	16.9591
Q7TQK5	Ccdc93	Coiled-coil domain-containing protein 93	4.01538	0.0722659	1.05137	72603	40	40	40	40	40	40	40	40	40	40	40	40	17.0715	17.0797	17.0814	17.0868	17.105	17.0694	17.1685	17.1295	17.1231	17.1565	17.1916	17.1581
Q9R0B7	Znf346	Zinc finger protein 346	4.00897	-0.395712	0.760114	32698.1	8	8	8	8	8	8	8	8	8	8	8	8	16.5274	16.4842	16.4967	16.4793	16.3384	16.2071	16.1103	16.0891	16.0583	16.0801	15.9455	15.8756
O88532	Zfr	Zinc finger RNA-binding protein	4.00716	-0.134245	0.911146	116859	45	45	45	45	45	45	45	45	45	45	45	45	17.2297	17.2173	17.1677	17.2709	17.2679	17.2375	17.1323	17.1415	17.0633	17.064	17.1175	17.067
Q8R361	Rab11fip5	Rab11 family-interacting protein 5	3.99764	-0.332172	0.79434	69552.9	26	26	26	26	26	26	26	26	26	26	26	26	16.5865	16.4695	16.4554	16.6807	16.4897	16.3391	16.2118	16.1907	16.127	16.241	16.176	16.0813
Q6PGN3-3;Q6PGN3-4;Q6PGN3-5	Dclk2	Isoform 3 of Serine/threonine-protein kinase DCLK2;Isoform 4 of Serine/threonine-protein kinase DCLK2;Isoform 5 of Serine/threonine-protein kinase DCLK2	3.99495	-0.136747	0.909568	78375.83;78503.96;84479.64	20	20	20	20	20	20	20	20	20	20	20	20	17.3028	17.3701	17.3486	17.3501	17.3429	17.2589	17.2035	17.2115	17.1746	17.1952	17.2356	17.1325
Q80TK0	Kiaa1107	Uncharacterized protein KIAA1107	3.98956	-0.536022	0.68967	148741	46	46	46	46	46	46	46	46	46	46	46	46	15.8476	15.8665	15.9082	16.2301	15.8738	15.8175	15.2215	15.2555	15.4572	15.6061	15.4648	15.3225
P15532	Nme1	Nucleoside diphosphate kinase A	3.98809	0.170104	1.12514	17207.8	12	12	12	12	12	12	12	12	12	12	12	12	19.3627	19.434	19.5015	19.463	19.5096	19.3949	19.6023	19.5844	19.6402	19.628	19.6585	19.573
Q9CRC3		UPF0235 protein C15orf40 homolog	3.97898	-0.361768	0.77821	13189.1	6	6	6	6	6	6	6	6	6	6	6	6	17.7986	17.8082	17.6074	17.7408	17.6071	17.5002	17.3329	17.2524	17.3842	17.3526	17.3676	17.2021
Q9WVQ5	Apip	Methylthioribulose-1-phosphate dehydratase	3.97647	-0.215233	0.861407	26949.1	11	11	11	11	11	11	11	11	11	11	11	11	15.3398	15.3644	15.3005	15.4525	15.268	15.2566	15.1276	15.0962	15.0813	15.2011	15.094	15.0902
Q3UHD1	Bai1	Brain-specific angiogenesis inhibitor 1	3.96918	-0.305044	0.809417	173297	40	40	40	40	40	40	40	40	40	40	40	40	17.2899	17.3951	17.3916	17.5293	17.4495	17.3922	17.0575	17.1383	17.1433	16.9809	17.245	17.0523
Q61464;Q61464-4	Znf638	Zinc finger protein 638;Isoform 4 of Zinc finger protein 638	3.96764	-0.228142	0.853734	218133.7;218133.7-4	59	59	59	59	59	59	59	59	59	59	59	59	16.5286	16.529	16.5686	16.5449	16.6499	16.5116	16.2693	16.2592	16.308	16.3115	16.4674	16.3483
Q61166	Mapre1	Microtubule-associated protein RP/EB family member 1	3.96738	-0.192034	0.875371	30016.2	26	26	26	26	26	26	26	26	26	26	26	26	19.0574	19.0746	19.0868	19.151	19.0496	19.0643	18.8436	18.8186	18.8899	18.9795	18.959	18.8409
Q91V17	Znrf1	E3 ubiquitin-protein ligase ZNRF1	3.96094	-1.12715	0.45782	23842.6	4	4	4	4	4	4	4	4	4	NaN	4	4	16.3885	16.3009	16.2804	16.4894	15.8405	15.9563	14.8121	14.8403	15.1986	14.652	15.5821	15.4081
O35066	Kif3c	Kinesin-like protein KIF3C	3.95791	-0.217154	0.860261	89972.9	24	24	24	24	24	24	24	24	24	24	24	24	14.6936	14.7054	14.7916	14.7223	14.8496	14.8443	14.6382	14.5195	14.5726	14.5197	14.4972	14.5567
Q8K2H2	Otud6b	OTU domain-containing protein 6B	3.95612	-0.368027	0.774842	33758.2	13	13	13	13	13	13	13	13	13	13	13	13	17.6875	17.6343	17.4827	17.5265	17.4425	17.4464	17.1319	17.1975	17.2877	17.2807	17.0268	17.087
Q6NSW3;Q6NSW3-2;Q6NSW3-3	Sphkap	A-kinase anchor protein SPHKAP;Isoform 2 of A-kinase anchor protein SPHKAP;Isoform 3 of A-kinase anchor protein SPHKAP	3.95052	-0.418588	0.748157	185094.62;185094.62-2;185094.62-3	30	30	30	30	30	30	30	30	30	30	30	30	16.0221	16.1214	16.0513	16.3332	15.9342	15.9345	15.589	15.6353	15.7496	15.7068	15.6626	15.542
Q9DAZ9	Zfyve19	Abscission/NoCut checkpoint regulator	3.94879	-0.516997	0.698825	43272.3	15	15	15	15	15	15	15	15	15	15	15	15	15.677	15.6717	15.5899	15.7801	15.558	15.6415	15.165	14.8565	15.2794	15.2664	15.3075	14.9414
Q5SW75;Q5SW75-4	Ssh2	Protein phosphatase Slingshot homolog 2;Isoform 4 of Protein phosphatase Slingshot homolog 2	3.94179	-0.221963	0.857398	158230.17;158230.17-4	15	15	15	15	15	15	15	15	15	15	15	15	17.1431	17.1408	17.1303	17.236	17.2715	17.3214	16.9352	17.0075	16.9394	17.0006	17.0063	17.0223
Q99KG3;Q99KG3-2;Q99KG3-3	Rbm10	RNA-binding protein 10;Isoform 2 of RNA-binding protein 10;Isoform 3 of RNA-binding protein 10	3.93341	-0.274624	0.826666	103493.56;103493.56-2;103493.56-3	9	9	9	9	9	9	9	9	9	9	9	9	17.1	16.9475	16.9527	17.1536	17.0357	17.001	16.6936	16.7043	16.6943	16.7604	16.8657	16.8245
Q9Z1M8	Ik	Protein Red	3.9295	-0.261235	0.834373	65616.2	15	15	15	15	15	15	15	15	15	15	15	15	17.519	17.4716	17.4053	17.6809	17.5139	17.5107	17.3103	17.191	17.2273	17.2241	17.3251	17.2562
Q9CYG7	Tomm34	Mitochondrial import receptor subunit TOM34	3.92786	-0.112282	0.925124	34278	27	27	27	27	27	27	27	27	27	27	27	27	17.6706	17.6638	17.6526	17.7339	17.6818	17.6813	17.597	17.5635	17.5124	17.5785	17.6102	17.5488
Q9ERU9	Ranbp2	E3 SUMO-protein ligase RanBP2	3.92716	-0.128385	0.914855	341121	116	116	116	116	116	116	116	116	116	116	116	116	16.3702	16.3244	16.2943	16.3685	16.3339	16.3127	16.1921	16.2051	16.1745	16.176	16.2872	16.1988
P60840;P60840-2	Ensa	Alpha-endosulfine;Isoform 2 of Alpha-endosulfine	3.92479	-0.67681	0.625547	13334.96;13334.96-2	16	16	16	16	16	16	16	16	16	16	16	16	17.8972	17.818	17.811	18.0366	18.0603	17.9166	16.939	16.9509	17.2378	17.4461	17.5197	17.3853
Q9D0B5	Tstd3	Thiosulfate sulfurtransferase/rhodanese-like domain-containing protein 3	3.91144	-0.22567	0.855198	17270.9	6	6	6	6	6	6	6	6	6	6	6	6	17.9408	17.9892	17.8496	18.0299	17.8606	17.8658	17.7649	17.7343	17.6354	17.6415	17.7072	17.6985
Q62073	Map3k7	Mitogen-activated protein kinase kinase kinase 7	3.90342	-0.444645	0.734765	64227.6	21	21	21	21	21	21	21	21	21	21	21	21	15.9044	16.2765	16.2576	15.9957	16.087	16.219	15.5487	15.5911	15.6794	15.7785	15.7866	15.6881
Q99LC5	Etfa	Electron transfer flavoprotein subunit alpha, mitochondrial	3.89834	0.0946592	1.06781	35009.4	20	20	20	20	20	20	20	20	20	20	20	20	18.8429	18.8229	18.7977	18.8766	18.8496	18.8159	18.9405	18.9532	18.9454	18.9032	18.9427	18.8886
Q8BSS9	Ppfia2	Liprin-alpha-2	3.8983	-0.110888	0.926018	143234	70	70	70	70	70	70	70	70	70	70	70	70	17.4579	17.4891	17.4738	17.5568	17.5182	17.4839	17.3685	17.3464	17.3772	17.3915	17.4077	17.4229
Q9R0N3	Syt11	Synaptotagmin-11	3.8931	-0.207885	0.865805	48333	17	17	17	17	17	17	17	17	17	17	17	17	18.0284	17.9389	18.0383	17.8891	18.0715	18.0732	17.8261	17.8428	17.7515	17.7828	17.7628	17.8262
P16675	Ctsa	Lysosomal protective protein	3.89004	-0.307625	0.807971	53844.1	14	14	14	14	14	14	14	14	14	14	14	14	16.9587	17.0656	17.2001	17.2417	17.24	17.1048	16.7636	16.7656	16.8654	16.8416	16.8282	16.9008
O35449	Prrt1	Proline-rich transmembrane protein 1	3.88706	-0.753964	0.592972	31389	3	3	3	3	3	3	3	3	3	3	3	3	19.4876	19.4169	19.5681	20.0259	19.5465	19.5821	18.6729	18.5311	19.0661	19.0209	19.0171	18.7952
Q4VC33;Q4VC33-2	Maea	Macrophage erythroblast attacher;Isoform 2 of Macrophage erythroblast attacher	3.88477	-0.18476	0.879796	45336.37;45336.37-2	21	21	21	21	21	21	21	21	21	21	21	21	16.8776	16.8364	16.8847	16.8846	16.8223	16.8152	16.716	16.756	16.7058	16.5813	16.6449	16.6083
Q80XC2	Trmt61a	tRNA (adenine(58)-N(1))-methyltransferase catalytic subunit TRMT61A	3.88029	0.37079	1.29306	31639	5	5	5	5	5	5	5	5	5	5	5	5	14.7799	14.5742	14.464	14.6774	14.6954	14.4771	14.9243	15.0016	14.8691	15.0952	14.9595	15.0431
Q9DBY5	Cbx6	Chromobox protein homolog 6	3.87886	-0.364718	0.776621	44459.9	9	9	9	9	9	9	9	9	9	9	9	9	16.7792	16.7135	16.6537	16.6486	16.5139	16.4539	16.3622	16.3138	16.3181	16.1354	16.1975	16.2474
Q9DA08	Ccdc101	SAGA-associated factor 29 homolog	3.87474	-0.353149	0.782873	33298.1	8	8	8	8	8	8	8	8	8	8	8	8	14.6935	14.4833	14.6609	14.6514	14.5359	14.581	14.2277	14.3911	14.3151	14.0423	14.2155	14.2953
Q8BYN3	Itpk1	Inositol-tetrakisphosphate 1-kinase	3.86163	-0.262032	0.833912	46145.5	20	20	20	20	20	20	20	20	20	20	20	20	16.5979	16.6705	16.671	16.8296	16.7147	16.6524	16.2971	16.399	16.4959	16.4564	16.427	16.4886
A2AQ19	Rtf1	RNA polymerase-associated protein RTF1 homolog	3.84884	-0.25826	0.836096	80797.1	26	26	26	26	26	26	26	26	26	26	26	26	16.7623	16.7155	16.66	16.8158	16.7373	16.7612	16.3581	16.4601	16.4993	16.415	16.608	16.562
Q64519	Sdc3	Syndecan-3	3.8231	-0.589917	0.664381	46001.6	8	8	8	8	8	8	8	8	8	8	8	8	16.786	16.8877	16.7809	17.1298	16.9234	16.7844	16.0877	16.0964	16.2984	16.5019	16.5663	16.2019
P15508	Sptb	Spectrin beta chain, erythrocytic	3.82275	-0.182723	0.881038	245250	95	95	95	95	95	95	95	95	95	95	95	95	16.5045	16.5239	16.5057	16.5622	16.4409	16.4043	16.3272	16.2999	16.3538	16.363	16.2466	16.2546
P63054	Pcp4	Purkinje cell protein 4	3.81871	-0.972157	0.509743	6807.41	4	4	4	4	4	4	4	4	4	4	4	4	18.6136	18.8732	18.1336	18.8547	18.717	18.4578	17.3371	17.4154	17.5463	17.5659	18.122	17.8302
Q8C120;Q8C120-2	Sh3rf3	SH3 domain-containing RING finger protein 3;Isoform 2 of SH3 domain-containing RING finger protein 3	3.81162	-0.681598	0.623474	93129.79;93129.79-2	3	3	3	3	3	3	3	3	3	3	3	3	16.3905	16.4798	16.4325	16.8784	16.2948	16.2315	15.8582	15.7172	15.9039	15.7136	15.9406	15.4842
Q80T14	Fras1	Extracellular matrix protein FRAS1	3.81095	-0.447137	0.733497	442369	25	25	25	25	25	25	25	25	25	25	25	25	15.9882	16.1323	16.2125	15.9911	16.1755	16.3715	15.7184	15.5499	15.6957	15.5895	15.8694	15.7654
Q8CEG5	Ccdc28b	Coiled-coil domain-containing protein 28B	3.79639	-0.365642	0.776123	22032.7	4	4	4	4	4	4	4	4	4	4	4	4	16.329	16.3009	16.1427	16.4552	16.2977	16.254	15.7763	15.822	16.042	16.0261	16.0159	15.9034
Q9D0V7	Ebag9	Receptor-binding cancer antigen expressed on SiSo cells	3.79622	-1.15388	0.449415	24319.4	7	7	7	7	7	7	7	7	7	7	7	7	17.4623	17.3648	17.2485	17.4074	17.3846	17.382	16.6574	15.6838	16.9186	15.909	16.212	15.9455
Q9R0S3	Mmp17	Matrix metalloproteinase-17	3.79307	-0.365988	0.775937	64333.3	9	9	9	9	9	9	9	9	9	9	9	9	16.9161	16.8245	16.8926	17.1051	17.0379	17.0545	16.5712	16.4535	16.548	16.6788	16.7605	16.6228
O08579	Emd	Emerin	3.79238	-0.480516	0.716721	29435.5	15	15	15	15	15	15	15	15	15	15	15	15	17.8141	17.8673	17.8205	17.9225	17.8376	17.9267	17.0794	17.2452	17.4048	17.4828	17.6325	17.4609
O89086	Rbm3	RNA-binding protein 3	3.78675	-0.506509	0.703923	16604.7	8	8	8	8	8	8	8	8	8	8	8	8	18.5661	18.4897	18.7159	18.6586	18.3754	18.3003	18.0237	17.9524	18.1681	18.1798	17.8767	17.8663
Q8BVL9	Jakmip1	Janus kinase and microtubule-interacting protein 1	3.78537	-0.361218	0.778507	73138.9	27	27	27	27	27	27	27	27	27	27	27	27	16.2205	16.2444	16.1897	16.403	16.2274	16.2276	15.7586	15.7869	15.9853	15.9534	16.0747	15.7863
Q3UBX0	Tmem109	Transmembrane protein 109	3.78076	0.324537	1.25226	26306.1	3	3	3	3	3	3	3	3	3	3	3	3	17.2156	17.2666	17.3156	17.201	17.0056	17.2203	17.5579	17.5858	17.645	17.4898	17.4922	17.4011
Q6PAL7	Ahdc1	AT-hook DNA-binding motif-containing protein 1	3.77934	-0.30192	0.811172	168081	21	21	21	21	21	21	21	21	21	21	21	21	16.9496	16.7997	16.859	17.0524	16.9329	16.966	16.565	16.548	16.5771	16.6583	16.6058	16.7939
Q8BGY7	Fam210a	Protein FAM210A	3.77202	0.13472	1.09788	31599.6	6	6	6	6	6	6	6	6	6	6	6	6	16.5674	16.491	16.5584	16.5647	16.4952	16.4571	16.6633	16.6906	16.6445	16.6717	16.6718	16.6002
Q8K1A5	Tmem41b	Transmembrane protein 41B	3.76975	0.293466	1.22558	32429.3	5	5	5	5	5	5	5	5	5	5	5	5	16.1097	16.2992	16.3271	16.0968	16.1704	16.2199	16.5066	16.6019	16.5621	16.4897	16.4288	16.3948
Q9D772	Fam219a	Protein FAM219A	3.76825	-1.08578	0.471137	17464.3	5	5	5	5	5	5	5	5	5	5	5	5	15.5374	15.7501	15.6607	15.6295	15.5501	15.5173	14.8967	14.1486	13.9613	14.5221	14.4418	15.1599
Q6PER3	Mapre3	Microtubule-associated protein RP/EB family member 3	3.75722	-0.172528	0.887286	31966.2	21	21	21	21	21	21	21	21	21	21	21	21	18.3073	18.3129	18.4017	18.4525	18.3064	18.3056	18.1604	18.1526	18.1664	18.2438	18.1818	18.1463
Q68EF8	Rapgefl1	Rap guanine nucleotide exchange factor-like 1	3.74852	-1.05078	0.482706	73695.3	10	10	10	10	10	10	10	NaN	10	10	10	10	16.2457	16.1472	16.2575	16.5629	16.1702	16.1241	14.5946	15.7837	15.2325	15.3935	15.3181	14.8805
P12657	Chrm1	Muscarinic acetylcholine receptor M1	3.74532	0.264602	1.2013	51378.9	5	5	5	5	5	5	5	5	5	5	5	5	16.8355	16.9394	16.8192	16.7688	16.9638	17.0425	17.1416	17.1907	17.096	17.1525	17.2223	17.1538
P35564	Canx	Calnexin	3.74031	0.145488	1.1061	67277.9	49	49	49	49	49	49	49	49	49	49	49	49	18.2198	18.1857	18.1473	18.0855	18.1391	18.2068	18.348	18.3618	18.2881	18.2851	18.3003	18.2737
Q924T2	Mrps2	28S ribosomal protein S2, mitochondrial	3.73982	0.118218	1.08539	32313.1	9	9	9	9	9	9	9	9	9	9	9	9	17.4441	17.4791	17.5233	17.5209	17.5472	17.4511	17.6263	17.6406	17.6288	17.5675	17.5938	17.6179
A2ASS6;A2ASS6-2	Ttn	Titin;Isoform 2 of Titin	3.72886	0.448082	1.36423	3906487.62;3906487.62-2	2	2	2	2	2	2	2	2	2	2	2	2	17.9621	18.0863	17.8296	17.6588	17.937	18.0976	18.3949	18.4964	18.4536	18.346	18.3429	18.2261
P60335	Pcbp1	Poly(rC)-binding protein 1	3.72506	-0.185431	0.879386	37497.8	14	14	14	14	14	14	14	14	14	14	14	14	19.1249	19.1134	19.1347	18.9799	19.1531	19.1529	18.8632	18.9294	18.9187	18.8886	18.9713	18.9751
P70399	Tp53bp1	Tumor suppressor p53-binding protein 1	3.7247	-0.211323	0.863745	211340	64	64	64	64	64	64	64	64	64	64	64	64	16.7636	16.7817	16.7621	16.9825	16.88	16.8503	16.6516	16.6153	16.5868	16.6126	16.6572	16.6286
Q99JB8	Pacsin3	Protein kinase C and casein kinase II substrate protein 3	3.71355	-0.244704	0.843989	48584.9	12	12	12	12	12	12	12	12	12	12	12	12	15.9704	15.8519	15.8983	15.8599	15.9322	15.7985	15.6646	15.7482	15.7018	15.5062	15.5987	15.6234
P47708	Rph3a	Rabphilin-3A	3.70759	-0.17829	0.88375	75489.1	41	41	41	41	41	41	41	41	41	41	41	41	17.7251	17.6533	17.7221	17.754	17.6977	17.7076	17.4758	17.4709	17.5269	17.6609	17.5243	17.5313
Q6P2L7	Casc4	Protein CASC4	3.70719	0.156411	1.11451	49408.6	21	21	21	21	21	21	21	21	21	21	21	21	16.8547	16.8368	16.7815	16.8008	16.7549	16.8117	17.0077	16.9941	16.9467	16.928	17.0261	16.8763
Q9JKC7	Ap4m1	AP-4 complex subunit mu-1	3.70296	-0.442571	0.735822	49509.4	18	18	18	18	18	18	18	18	18	18	18	18	16.6712	16.5733	16.7098	16.5322	16.7125	16.3579	16.3542	16.2695	16.0548	16.1045	16.0154	16.1031
Q9DBS1	Tmem43	Transmembrane protein 43	3.70173	0.0944726	1.06768	44783.3	21	21	21	21	21	21	21	21	21	21	21	21	18.0576	18.0555	18.0689	18.12	18.0676	18.0788	18.1676	18.1466	18.2232	18.1327	18.1905	18.1546
Q4VAA2	Cdv3	Protein CDV3	3.69811	-0.26425	0.832632	29729	18	18	18	18	18	18	18	18	18	18	18	18	17.0887	17.0019	17.005	17.1473	17.0886	17.0554	16.6654	16.7136	16.7664	16.9036	16.8807	16.8716
Q8BHL8	Psmf1	Proteasome inhibitor PI31 subunit	3.68555	-0.680411	0.623988	29664.4	10	10	10	10	10	10	10	10	10	10	10	10	17.5917	17.5874	17.4143	17.7884	17.4839	17.5899	16.4975	16.6817	16.9898	17.245	17.0126	16.9465
Q4ACU6	Shank3	SH3 and multiple ankyrin repeat domains protein 3	3.68268	-0.303702	0.810171	185397	72	72	72	72	72	72	72	72	72	72	72	72	17.4698	17.4488	17.4001	17.6266	17.389	17.4154	16.9864	17.0946	17.2169	17.2174	17.2419	17.1704
Q62523	Zyx	Zyxin	3.67539	-0.530609	0.692262	60545.9	15	15	15	15	15	15	15	15	15	15	15	15	15.8488	15.9112	15.9251	16.1921	15.8282	15.7782	15.1784	15.2363	15.4673	15.669	15.4208	15.3283
F6SEU4	Syngap1	Ras/Rap GTPase-activating protein SynGAP	3.67395	-0.297595	0.813607	148238	71	71	71	71	71	71	71	71	71	71	71	71	17.9116	17.8917	17.9836	18.0929	17.8379	17.8942	17.5599	17.5934	17.7139	17.7842	17.6192	17.5556
Q8C1B1;Q8C1B1-2	Camsap2	Calmodulin-regulated spectrin-associated protein 2;Isoform 2 of Calmodulin-regulated spectrin-associated protein 2	3.66858	-0.191045	0.875971	164332.55;164332.55-2	33	33	33	33	33	33	33	33	33	33	33	33	16.648	16.6835	16.7215	16.7935	16.6368	16.6378	16.4329	16.4273	16.4936	16.5279	16.5297	16.5632
O88271	Cfdp1	Craniofacial development protein 1	3.66563	-0.646327	0.638905	32921.2	7	7	7	7	7	7	7	7	7	7	7	7	16.6043	16.4907	16.4686	16.6488	16.5871	16.6528	15.5981	15.6499	15.913	16.0616	16.3104	16.0414
Q8BHD7;Q8BHD7-2	Ptbp3	Polypyrimidine tract-binding protein 3;Isoform 2 of Polypyrimidine tract-binding protein 3	3.66096	-0.282392	0.822227	56701.1;56701.1-2	9	9	9	9	9	9	9	9	9	9	9	9	19.4135	19.278	19.3439	19.2538	19.4068	19.3854	18.9866	19.0454	19.0688	19.1351	18.9327	19.2185
E0CZ16;E0CZ16-2	Klhl3	Kelch-like protein 3;Isoform 2 of Kelch-like protein 3	3.65763	-0.148577	0.90214	64922.05;64922.05-2	3	3	3	3	3	3	3	3	3	3	3	3	16.8926	16.8186	16.9145	16.8392	16.8012	16.9118	16.716	16.7398	16.7186	16.7686	16.6988	16.645
Q9D0B0	Srsf9	Serine/arginine-rich splicing factor 9	3.65687	0.182734	1.13503	25661.4	15	15	15	15	15	15	15	15	15	15	15	15	16.9899	16.9895	16.8567	16.9704	16.8753	16.9627	17.1396	17.0646	17.065	17.1416	17.1248	17.2053
Q8R4S0	Ppp1r14c	Protein phosphatase 1 regulatory subunit 14C	3.63318	-0.260516	0.834789	17753.8	5	5	5	5	5	5	5	5	5	5	5	5	18.1236	18.0794	18.0199	18.2266	18.0846	18.0179	17.7323	17.7546	17.8559	17.9041	17.9436	17.7985
Q8CCJ4	Amer2	APC membrane recruitment protein 2	3.6319	-0.42332	0.745706	69932.6	24	24	24	24	24	24	24	24	24	24	24	24	16.9138	16.9218	17.0788	17.3396	17.0705	16.9993	16.4718	16.5766	16.6511	16.7146	16.7499	16.6199
P70279	Surf6	Surfeit locus protein 6	3.61861	-0.452654	0.730698	41234.5	9	9	9	9	9	9	9	9	9	9	9	9	15.7348	15.7679	15.6829	15.7754	15.5617	15.6314	15.3104	15.0803	15.2845	15.5418	15.1679	15.0534
Q9Z2C5	Mtm1	Myotubularin	3.59041	1.74035	3.34117	69559.3	14	NaN	NaN	NaN	NaN	NaN	14	14	14	14	14	14	13.3285	14.9661	15.4362	15.2311	14.9831	14.4252	16.5208	16.5499	16.6218	16.4095	16.3528	16.3575
Q3TXX3;Q3TXX3-2	Zfyve27	Protrudin;Isoform 2 of Protrudin	3.56368	-0.229141	0.853143	46202;46202-2	11	11	11	11	11	11	11	11	11	11	11	11	15.2714	15.361	15.3626	15.3516	15.2327	15.2421	15.0662	15.1267	15.2052	15.0655	14.9902	14.9929
Q68EF6	Begain	Brain-enriched guanylate kinase-associated protein	3.56151	0.653643	1.57314	65309.2	16	16	16	16	16	16	16	16	16	16	16	16	14.5746	14.9993	14.8364	14.4395	14.824	15.1241	15.2874	15.3759	15.6391	15.596	15.4795	15.3418
Q9Z2V6	Hdac5	Histone deacetylase 5	3.55957	-0.195859	0.873053	120942	28	28	28	28	28	28	28	28	28	28	28	28	15.0097	15.0203	14.95	15.0852	15.1493	15.0592	14.8127	14.8383	14.7989	14.9111	14.9255	14.8122
Q7TSK3	Pcdh8	Protocadherin-8	3.55411	-0.318783	0.801746	113260	39	39	39	39	39	39	39	39	39	39	39	39	16.7916	16.7044	16.8417	16.9933	16.6423	16.7086	16.3829	16.4035	16.513	16.5573	16.4864	16.426
Q3UL36;Q3UL36-2	Arglu1	Arginine and glutamate-rich protein 1;Isoform 2 of Arginine and glutamate-rich protein 1	3.55073	-0.350157	0.784498	32887;32887-2	4	4	4	4	4	4	4	4	4	4	4	4	18.02	18.2331	18.1871	18.2754	18.0268	18.0789	17.9849	17.8505	17.7241	17.763	17.6823	17.7156
P56959	Fus	RNA-binding protein FUS	3.55058	-0.308644	0.8074	52673.1	17	17	17	17	17	17	17	17	17	17	17	17	17.4332	17.469	17.61	17.783	17.5611	17.5119	17.2027	17.1845	17.2902	17.3449	17.2586	17.2354
Q5XJY5	Arcn1	Coatomer subunit delta	3.5412	-0.0872488	0.941316	57229.4	37	37	37	37	37	37	37	37	37	37	37	37	17.3942	17.3805	17.3834	17.4605	17.4078	17.3774	17.3312	17.3514	17.3082	17.29	17.307	17.2924
Q99PL5	Rrbp1	Ribosome-binding protein 1	3.53556	-0.280169	0.823494	172879	52	52	52	52	52	52	52	52	52	52	52	52	17.0366	17.1297	16.9793	17.2799	17.0349	16.9623	16.8213	16.805	16.7629	16.8579	16.7421	16.7525
Q9D5V6	Syap1	Synapse-associated protein 1	3.53451	-0.496	0.70907	41349.9	22	22	22	22	22	22	22	22	22	22	22	22	17.6401	17.7151	17.3655	17.7779	17.5028	17.3774	16.873	16.9321	17.0852	17.1218	17.2525	17.1382
Q9QYR6;Q9QYR6-2	Map1a	Microtubule-associated protein 1A;Isoform 2 of Microtubule-associated protein 1A	3.52617	-0.543836	0.685944	300139.95;300139.95-2	112	112	112	112	112	112	112	112	112	112	112	112	17.3775	17.4185	17.3245	17.8045	17.4301	17.4698	16.6625	16.7516	16.9829	17.0842	17.0804	17.0002
A2AJA9;A2AJA9-2	Gm996	Uncharacterized protein C9orf172 homolog;Isoform 2 of Uncharacterized protein C9orf172 homolog	3.51651	-0.454971	0.729525	107185.85;107185.85-2	6	6	6	6	6	6	6	6	6	6	6	6	18.0949	18.1282	18.0287	18.2123	17.9473	17.9495	17.4435	17.3874	17.8901	17.63	17.6599	17.6202
Q9Z2Y3	Homer1	Homer protein homolog 1	3.50863	-0.328383	0.796428	41413	35	35	35	35	35	35	35	35	35	35	35	35	18.0563	18.0274	18.0904	18.3133	18.0242	18.0744	17.6515	17.643	17.8193	17.8698	17.87	17.7621
P70297	Stam	Signal transducing adapter molecule 1	3.50666	-0.158755	0.895798	59771.2	21	21	21	21	21	21	21	21	21	21	21	21	17.9402	17.9281	17.825	17.8327	17.8194	17.8116	17.6824	17.7145	17.7627	17.7188	17.691	17.635
P14685	Psmd3	26S proteasome non-ATPase regulatory subunit 3	3.49337	0.0803118	1.05725	60718.2	44	44	44	44	44	44	44	44	44	44	44	44	18.2286	18.1944	18.1984	18.2024	18.1881	18.163	18.2829	18.2802	18.2894	18.2382	18.3199	18.2462
Q9Z275	Rlbp1	Retinaldehyde-binding protein 1	3.48991	0.112789	1.08132	36408.4	15	15	15	15	15	15	15	15	15	15	15	15	17.6259	17.6043	17.5616	17.5238	17.5246	17.5444	17.6634	17.6558	17.6422	17.7155	17.6759	17.7085
Q9CQ56	Use1	Vesicle transport protein USE1	3.48549	-0.139616	0.907761	30593.5	10	10	10	10	10	10	10	10	10	10	10	10	16.9449	16.9347	16.9126	16.9623	16.9102	16.9188	16.8619	16.8188	16.8092	16.8164	16.6928	16.7467
O70310	Nmt1	Glycylpeptide N-tetradecanoyltransferase 1	3.4794	-0.136017	0.910028	56888.4	20	20	20	20	20	20	20	20	20	20	20	20	17.965	17.9932	17.9895	17.9228	17.9177	17.9557	17.8551	17.8614	17.8291	17.8713	17.7691	17.7418
Q9CPW7	Zmat2	Zinc finger matrin-type protein 2	3.47266	-0.465288	0.724327	23611.9	6	6	6	6	6	6	6	6	6	6	6	6	15.1701	15.2696	15.2895	15.3527	15.233	15.1221	14.4858	14.951	14.8961	14.8249	14.9181	14.5695
Q8R2Y9	Nabp2	SOSS complex subunit B1	3.46759	-0.663199	0.631476	22628.2	7	7	7	7	7	7	7	7	7	7	7	7	15.4596	15.5693	15.5068	15.7071	15.5089	15.6248	14.6888	14.8591	15.2508	15.1147	15.0252	14.4586
Q9Z0P4-2	Palm	Isoform 2 of Paralemmin-1	3.46664	-0.374942	0.771136	36721.8	26	26	26	26	26	26	26	26	26	26	26	26	18.2359	18.2912	18.2517	18.5024	18.3414	18.3574	17.7823	17.7693	18.0013	18.056	18.1019	18.0195
Q3UZ39-2	Lrrfip1	Isoform 2 of Leucine-rich repeat flightless-interacting protein 1	3.46236	-0.175649	0.885369	71302.7	28	28	28	28	28	28	28	28	28	28	28	28	17.1154	17.0593	16.9632	17.1243	17.1219	17.1403	16.8399	16.9365	16.9716	16.8815	16.9128	16.9282
P57776-3	Eef1d	Isoform 3 of Elongation factor 1-delta	3.45853	-0.127629	0.915335	72931.4	34	34	34	34	34	34	34	34	34	34	34	34	17.9261	18.0076	17.9306	18.0561	17.9664	17.9408	17.8433	17.8643	17.8037	17.8425	17.8857	17.8224
Q62193	Rpa2	Replication protein A 32 kDa subunit	3.45054	-0.140288	0.907338	29718.5	9	9	9	9	9	9	9	9	9	9	9	9	17.5097	17.4621	17.5219	17.501	17.5327	17.5909	17.3173	17.3603	17.3526	17.4292	17.3701	17.4473
Q8BIF0;Q8BIF0-2	Cd99l2	CD99 antigen-like protein 2;Isoform 2 of CD99 antigen-like protein 2	3.43992	-0.591016	0.663875	25463.11;25463.11-2	2	2	2	2	2	2	2	2	2	2	2	2	15.3089	15.4209	15.0609	15.7296	15.1083	15.0539	14.6313	14.7589	14.643	14.791	14.6172	14.6951
Q6A065	Cep170	Centrosomal protein of 170 kDa	3.43918	-0.253208	0.839029	175050	93	93	93	93	93	93	93	93	93	93	93	93	17.0513	17.0495	17.0789	17.2304	17.1284	17.106	16.7675	16.7187	16.8712	16.9107	16.9834	16.8737
Q3UHB8	Ccdc177	Coiled-coil domain-containing protein 177	3.43757	-0.391407	0.762386	79856.9	24	24	24	24	24	24	24	24	24	24	24	24	16.1472	16.1841	16.1281	16.2912	15.9712	16.0088	15.5415	15.5987	15.8631	15.8262	15.6957	15.8569
Q91YD9	Wasl	Neural Wiskott-Aldrich syndrome protein	3.43735	-0.291011	0.817329	54274.2	20	20	20	20	20	20	20	20	20	20	20	20	17.6451	17.5643	17.5905	17.911	17.6089	17.6363	17.2923	17.3339	17.3898	17.4228	17.397	17.3742
Q8K4Z5	Sf3a1	Splicing factor 3A subunit 1	3.43283	-0.194519	0.873864	88544.8	37	37	37	37	37	37	37	37	37	37	37	37	17.3308	17.3992	17.3396	17.528	17.4333	17.3653	17.1918	17.1824	17.1448	17.1934	17.302	17.2145
Q9JKV1	Adrm1	Proteasomal ubiquitin receptor ADRM1	3.42921	-0.483191	0.715394	42060.1	11	11	11	11	11	11	11	11	11	11	11	11	18.7698	18.6259	18.7545	18.6964	18.6928	18.4013	18.4549	18.233	18.1799	18.1519	17.896	18.1259
Q8CHS8;Q8CHS8-3	Vps37a	Vacuolar protein sorting-associated protein 37A;Isoform 3 of Vacuolar protein sorting-associated protein 37A	3.42729	-0.270925	0.828788	44418.58;44418.58-3	11	11	11	11	11	11	11	11	11	11	11	11	15.3483	15.2342	15.2604	15.3954	15.2136	15.121	14.8751	15.0045	14.9707	15.0861	15.0693	14.9416
O88839;O88839-2;O88839-3	Adam15	Disintegrin and metalloproteinase domain-containing protein 15;Isoform 2 of Disintegrin and metalloproteinase domain-containing protein 15;Isoform 3 of Disintegrin and metalloproteinase domain-containing protein 15	3.42483	-0.636193	0.643409	92663.89;92663.89-2;92663.89-3	3	3	3	3	3	3	3	3	3	3	3	3	15.3976	15.2968	15.6134	15.6748	15.5364	15.199	14.915	14.9658	14.936	14.9907	14.6971	14.3962
P97813	Pld2	Phospholipase D2	3.42168	0.857641	1.81207	106168	12	12	12	12	12	12	12	12	12	12	12	12	15.2922	15.1705	14.7587	14.5471	14.8695	15.2892	15.4161	15.9907	15.9084	15.7077	15.8964	16.1537
O55176	Pja1	E3 ubiquitin-protein ligase Praja-1	3.41464	-0.602456	0.658632	63905.9	8	8	8	8	8	8	8	8	8	8	8	8	14.8264	15.2302	15.1267	15.5295	14.9562	14.8849	14.5069	14.3803	14.6119	14.5679	14.5243	14.3479
P63166	Sumo1	Small ubiquitin-related modifier 1	3.41269	-0.162542	0.893449	11557	5	5	5	5	5	5	5	5	5	5	5	5	17.877	17.8887	17.8665	17.9882	17.8962	17.8386	17.7669	17.6907	17.7302	17.7829	17.7718	17.6375
Q9WVI9;Q9WVI9-3	Mapk8ip1	C-Jun-amino-terminal kinase-interacting protein 1;Isoform JIP-1c of C-Jun-amino-terminal kinase-interacting protein 1	3.4082	-0.250621	0.840534	77282.2;77282.2-3	21	21	21	21	21	21	21	21	21	21	21	21	16.6189	16.6273	16.6413	16.9109	16.6283	16.6699	16.4074	16.4134	16.4245	16.4661	16.4783	16.4033
Q9ES70	Nek6	Serine/threonine-protein kinase Nek6	3.40333	-0.183287	0.880694	35742.3	8	8	8	8	8	8	8	8	8	8	8	8	16.5976	16.677	16.6416	16.7288	16.5574	16.5506	16.4667	16.5013	16.4693	16.4484	16.4041	16.3635
Q80ZF8	Bai3	Brain-specific angiogenesis inhibitor 3	3.39035	-0.398753	0.758514	171314	26	26	26	26	26	26	26	26	26	26	26	26	16.2335	16.2277	16.2818	16.5039	16.0313	16.1556	15.9041	15.8678	15.9263	15.9224	15.7429	15.6779
Q9ESN9;Q9ESN9-4;Q9ESN9-6	Mapk8ip3	C-Jun-amino-terminal kinase-interacting protein 3;Isoform 1d of C-Jun-amino-terminal kinase-interacting protein 3;Isoform 1e of C-Jun-amino-terminal kinase-interacting protein 3	3.38763	-0.0968107	0.935098	147560.92;147560.92-4;147560.92-6	62	62	62	62	62	62	62	62	62	62	62	62	17.3541	17.3411	17.3144	17.389	17.3242	17.3018	17.2396	17.2771	17.2788	17.2391	17.2126	17.1964
P39038	Cdh4	Cadherin-4	3.38709	-0.142732	0.905802	100030	21	21	21	21	21	21	21	21	21	21	21	21	18.4372	18.3998	18.4375	18.4973	18.3496	18.4577	18.2818	18.2458	18.3421	18.3389	18.2758	18.2384
Q8CIV2;Q8CIV2-2	Tmem259	Membralin;Isoform 2 of Membralin	3.3867	-0.389356	0.76347	63560.81;63560.81-2	9	9	9	9	9	9	9	9	9	9	9	9	17.2057	17.3107	17.1881	16.9865	16.9424	16.892	16.7835	16.7466	16.6697	16.5784	16.7273	16.6836
Q6NVF0	Ocrl	Inositol polyphosphate 5-phosphatase OCRL-1	3.37938	-0.0639133	0.956666	104285	37	37	37	37	37	37	37	37	37	37	37	37	17.0036	17.024	17.0152	17.0375	17.0458	16.9925	16.9504	16.96	16.9458	16.9343	16.9987	16.9459
Q8C181;Q8C181-4	Mbnl2	Muscleblind-like protein 2;Isoform 4 of Muscleblind-like protein 2	3.37492	-0.493691	0.710206	40156.28;40156.28-4	10	10	10	10	10	10	10	10	10	10	10	10	17.7	17.4493	17.609	17.9326	17.4743	17.3255	17.1535	17.2238	17.0302	17.0962	17.0566	16.9682
Q8QZV7	Asun	Protein asunder homolog	3.3731	-0.320798	0.800627	82779.9	26	26	26	26	26	26	26	26	26	26	26	26	17.1352	17.0543	17.1599	17.1153	17.1197	16.8458	16.8379	16.657	16.6837	16.8397	16.6446	16.8424
Q8BVI5	Stx16	Syntaxin-16	3.36815	-0.435577	0.739398	37080.2	13	13	13	13	13	13	13	13	13	13	13	13	17.5409	17.3824	17.3506	17.5112	17.337	17.2956	17.1104	16.7054	17.0078	16.7979	17.0072	17.1757
Q9DBN4	P33monox	Putative monooxygenase p33MONOX	3.36267	-0.329786	0.795654	32715.1	13	13	13	13	13	13	13	13	13	13	13	13	15.7773	15.8889	15.7942	15.8517	15.7757	15.7676	15.2703	15.3146	15.5925	15.5477	15.6208	15.5306
Q922J3	Clip1	CAP-Gly domain-containing linker protein 1	3.3615	-0.217079	0.860306	155814	85	85	85	85	85	85	85	85	85	85	85	85	17.3596	17.4033	17.304	17.4674	17.3466	17.3766	17.0839	17.0526	17.1521	17.2557	17.266	17.1448
Q7TPE5	Slc7a6os	Probable RNA polymerase II nuclear localization protein SLC7A6OS	3.35863	-0.192616	0.875017	35040.9	5	5	5	5	5	5	5	5	5	5	5	5	15.7965	15.7479	15.7532	15.8632	15.6953	15.8273	15.5286	15.6284	15.5521	15.6541	15.6625	15.502
P98084	Apba2	Amyloid beta A4 precursor protein-binding family A member 2	3.3561	-0.233003	0.850862	82758.1	15	15	15	15	15	15	15	15	15	15	15	15	17.2422	17.3153	17.2024	17.2689	17.2249	17.0697	17.0086	17.0099	16.9658	16.8757	17.0992	16.9662
Q8QZT2	Ccsap	Centriole, cilia and spindle-associated protein	3.35078	-0.709664	0.611462	28378.6	9	9	9	9	9	9	9	9	9	9	9	9	16.822	16.9451	17.0097	17.4066	16.9307	16.8558	16.3193	15.7557	16.3847	16.376	16.4014	16.4748
P68037	Ube2l3	Ubiquitin-conjugating enzyme E2 L3	3.34601	0.119366	1.08626	17861.6	13	13	13	13	13	13	13	13	13	13	13	13	17.9935	17.9865	17.9401	17.916	17.9104	18.0322	18.0686	18.0721	18.1366	18.0587	18.0987	18.0603
Q9Z2D8;Q9Z2D8-2	Mbd3	Methyl-CpG-binding domain protein 3;Isoform 2 of Methyl-CpG-binding domain protein 3	3.34458	-0.134062	0.911262	32168.46;32168.46-2	4	4	4	4	4	4	4	4	4	4	4	4	17.3839	17.4245	17.4121	17.3249	17.4398	17.3744	17.1879	17.3048	17.2299	17.3181	17.2418	17.2726
Q8CH09	Sugp2	SURP and G-patch domain-containing protein 2	3.33673	-0.244344	0.844199	118103	53	53	53	53	53	53	53	53	53	53	53	53	17.2631	17.1716	17.0616	17.0379	17.1407	17.0967	16.9083	16.9988	16.8455	16.7508	16.875	16.927
Q91VP7	Tmem101	Transmembrane protein 101	3.33411	-0.717515	0.608144	28783	2	2	2	2	2	2	2	2	2	2	2	2	16.4868	16.5209	16.3949	16.3146	16.5351	15.6799	15.6503	15.7153	15.5253	15.7137	15.428	15.5946
Q5BLK4	Zcchc6	Terminal uridylyltransferase 7	3.32728	-0.312276	0.80537	169103	52	52	52	52	52	52	52	52	52	52	52	52	16.9564	17.0267	17.0466	17.211	16.9807	17.0321	16.665	16.7774	16.7245	16.5364	16.8905	16.7861
Q80Y55	Bsdc1	BSD domain-containing protein 1	3.32674	-0.473171	0.720379	46952.7	7	7	7	7	7	7	7	7	7	7	7	7	16.4467	16.4368	16.2322	16.6234	16.1786	16.174	15.9642	15.6735	15.8993	16.0711	15.8101	15.8345
Q7TSH2	Phkb	Phosphorylase b kinase regulatory subunit beta	3.32178	0.120199	1.08688	123889	30	30	30	30	30	30	30	30	30	30	30	30	17.2503	17.2374	17.1936	17.1846	17.2002	17.1836	17.3787	17.3257	17.3986	17.2908	17.2703	17.3068
O35668;O35668-2	Hap1	Huntingtin-associated protein 1;Isoform A of Huntingtin-associated protein 1	3.31887	-0.347315	0.786046	70116.04;70116.04-2	12	12	12	12	12	12	12	12	12	12	12	12	16.4814	16.6034	16.4546	16.6145	16.3684	16.4711	16.0777	16.1957	16.318	16.2962	16.0266	15.9953
Q6PGL7	Fam21	WASH complex subunit FAM21	3.31713	-0.369973	0.773797	145311	41	41	41	41	41	41	41	41	41	41	41	41	16.6739	16.6697	16.6088	17.0162	16.639	16.7876	16.2152	16.2977	16.4506	16.3479	16.4544	16.4097
P70460	Vasp	Vasodilator-stimulated phosphoprotein	3.3144	-0.123797	0.917769	39666.6	15	15	15	15	15	15	15	15	15	15	15	15	17.311	17.2856	17.2098	17.3602	17.223	17.2747	17.1251	17.181	17.1531	17.1638	17.1667	17.1319
Q8C4Y3	Nelfb	Negative elongation factor B	3.31076	0.155836	1.11407	65636.3	15	15	15	15	15	15	15	15	15	15	15	15	17.9098	17.9958	17.8262	17.8955	17.8168	17.9483	18.0381	18.0883	18.0758	18.0676	18.0517	18.0059
A2A9C3;A2A9C3-2	Szt2	Protein SZT2;Isoform 2 of Protein SZT2	3.30603	-0.382806	0.766944	377627.02;377627.02-2	32	32	32	32	32	32	32	32	32	32	32	32	17.7965	17.7686	17.8482	18.0288	17.8526	17.6286	17.5831	17.4122	17.5483	17.4553	17.4177	17.2099
E9Q6B2	Ccdc85c	Coiled-coil domain-containing protein 85C	3.30347	-0.250632	0.840528	45333.8	16	16	16	16	16	16	16	16	16	16	16	16	16.1722	16.1997	16.0897	16.1783	16.0271	16.0633	15.9577	15.9842	15.9353	15.7809	15.8053	15.7629
Q6R891	Ppp1r9b	Neurabin-2	3.29899	-0.281772	0.82258	89520.3	45	45	45	45	45	45	45	45	45	45	45	45	17.9442	17.9371	17.8842	18.0355	17.9032	17.9045	17.4654	17.5672	17.7307	17.7256	17.8079	17.6213
Q5FW52;Q5FW52-2	Mlip	Muscular LMNA-interacting protein;Isoform 2 of Muscular LMNA-interacting protein	3.29206	-0.338499	0.790863	29465.6;29465.6-2	6	6	6	6	6	6	6	6	6	6	6	6	18.4365	18.3293	18.3331	18.2042	18.2691	18.1917	17.9142	17.8276	17.9613	18.2177	17.8775	17.9346
Q60665;Q60665-2	Skil	Ski-like protein;Isoform 2 of Ski-like protein	3.29131	0.261331	1.19858	76358.61;76358.61-2	2	2	2	2	2	2	2	2	2	2	2	2	17.3408	17.3931	17.2088	17.3431	17.3346	17.3807	17.6943	17.6482	17.5486	17.5282	17.7151	17.4348
Q9D8W7	Ociad2	OCIA domain-containing protein 2	3.28931	-0.321605	0.800179	16925.5	10	10	10	10	10	10	10	10	10	10	10	10	17.1797	17.1431	17.3494	17.3836	17.124	16.9953	16.794	16.8598	16.8562	16.9158	16.8644	16.9552
B5TVM2	Ildr2	Immunoglobulin-like domain-containing receptor 2	3.27979	-0.214508	0.86184	73235.4	19	19	19	19	19	19	19	19	19	19	19	19	17.6032	17.6057	17.5695	17.6984	17.7002	17.794	17.3565	17.3886	17.4641	17.4593	17.5114	17.5042
Q8JZX4	Rbm17	Splicing factor 45	3.27394	-0.107498	0.928196	45303.8	20	20	20	20	20	20	20	20	20	20	20	20	17.1376	17.1692	17.1588	17.2127	17.2185	17.2198	17.0752	17.1165	17.0472	17.024	17.1246	17.084
Q9CX34	Sugt1	Suppressor of G2 allele of SKP1 homolog	3.27044	-0.205563	0.8672	38158.9	31	31	31	31	31	31	31	31	31	31	31	31	17.2771	17.3103	17.3524	17.4772	17.3071	17.2717	17.0906	17.0297	17.1661	17.1623	17.2121	17.1017
Q8BPN8;Q8BPN8-2	Dmxl2	DmX-like protein 2;Isoform 2 of DmX-like protein 2	3.26947	0.0615072	1.04356	338208.82;338208.82-2	154	154	154	154	154	154	154	154	154	154	154	154	17.6258	17.6093	17.6395	17.6334	17.583	17.6119	17.6627	17.6655	17.7165	17.6935	17.6735	17.6602
D3YXK2	Safb	Scaffold attachment factor B1	3.26553	-0.185671	0.87924	105104	39	39	39	39	39	39	39	39	39	39	39	39	16.6852	16.6258	16.5544	16.7109	16.5591	16.5063	16.4529	16.42	16.4036	16.4644	16.3471	16.4398
Q8K2K6;Q8K2K6-1;Q8K2K6-3	Agfg1	Arf-GAP domain and FG repeat-containing protein 1;Isoform 1 of Arf-GAP domain and FG repeat-containing protein 1;Isoform 3 of Arf-GAP domain and FG repeat-containing protein 1	3.26429	-0.297657	0.813572	58042.84;58042.84-1;58042.84-3	17	17	17	17	17	17	17	17	17	17	17	17	17.9515	17.9106	17.963	18.2879	17.9404	17.9451	17.677	17.7054	17.723	17.7526	17.6593	17.6952
Q8JZM7	Cdc73	Parafibromin	3.26249	-0.196775	0.872499	60576.6	27	27	27	27	27	27	27	27	27	27	27	27	16.9587	16.9371	16.9203	17.0809	16.9227	16.9243	16.7139	16.6861	16.7672	16.736	16.8982	16.762
P51660	Hsd17b4	Peroxisomal multifunctional enzyme type 2	3.26067	0.0801427	1.05712	79481.8	40	40	40	40	40	40	40	40	40	40	40	40	18.2026	18.1933	18.255	18.2509	18.2631	18.2493	18.3027	18.2887	18.317	18.2934	18.3453	18.3479
Q9JLV5	Cul3	Cullin-3	3.25907	0.0657988	1.04666	88948.2	50	50	50	50	50	50	50	50	50	50	50	50	18.0642	18.0466	18.0424	17.9788	18.0253	18.0537	18.0982	18.1198	18.1022	18.0906	18.1046	18.0905
Q8K1N4	Spats2	Spermatogenesis-associated serine-rich protein 2	3.25832	-0.203076	0.868696	58955.9	17	17	17	17	17	17	17	17	17	17	17	17	15.4849	15.5206	15.456	15.612	15.4255	15.3713	15.3247	15.3369	15.1959	15.2883	15.2822	15.2238
Q3UHF7	Hivep2	Transcription factor HIVEP2	3.25657	-0.671013	0.628066	266705	17	17	17	17	17	17	17	17	17	17	17	17	14.9397	15.146	14.8141	15.1442	14.3902	14.9158	13.99	14.0325	14.3047	14.386	14.4018	14.2091
Q8CH77	Nav1	Neuron navigator 1	3.25214	-0.192952	0.874814	202368	98	98	98	98	98	98	98	98	98	98	98	98	17.3472	17.3587	17.3092	17.4525	17.2979	17.3343	17.0344	17.1116	17.1978	17.2419	17.2176	17.1389
Q78PG9	Ccdc25	Coiled-coil domain-containing protein 25	3.24159	-0.215652	0.861157	24479.9	14	14	14	14	14	14	14	14	14	14	14	14	16.9203	16.9025	16.808	16.8471	16.6656	16.7694	16.5613	16.5947	16.6069	16.7001	16.569	16.5869
Q9D8U8	Snx5	Sorting nexin-5	3.24016	0.0843522	1.06021	46797.3	21	21	21	21	21	21	21	21	21	21	21	21	17.4786	17.4477	17.4651	17.4484	17.5146	17.4905	17.5161	17.5548	17.575	17.5241	17.5927	17.5883
P56394	Cox17	Cytochrome c oxidase copper chaperone	3.2399	-0.620208	0.650577	6784.01	5	5	5	5	5	5	5	5	5	5	5	5	13.907	13.46	13.9864	13.7663	13.5595	13.788	12.8738	12.9787	13.3111	12.8959	13.3654	13.321
Q8K209	Gpr56	G-protein coupled receptor 56	3.23548	-0.209205	0.865014	77255.1	9	9	9	9	9	9	9	9	9	9	9	9	17.0336	17.0629	17.136	17.2663	17.0768	17.006	16.8357	16.8313	16.9068	16.8993	16.9357	16.9177
Q3THJ3	Eif1ad	Probable RNA-binding protein EIF1AD	3.22167	-0.41462	0.750217	19520.4	6	6	6	6	6	6	6	6	6	6	6	6	15.8249	15.6369	15.3121	15.8063	15.5854	15.6213	15.1874	15.217	15.0606	15.3136	15.2291	15.2914
P46414	Cdkn1b	Cyclin-dependent kinase inhibitor 1B	3.21258	-0.363354	0.777355	22193.4	10	10	10	10	10	10	10	10	10	10	10	10	16.6781	16.6696	16.5089	16.7073	16.3719	16.5806	16.117	16.1433	16.2675	16.3319	16.397	16.0798
O70333	Cript	Cysteine-rich PDZ-binding protein	3.20695	-0.673181	0.627123	11271.1	3	3	3	3	3	3	3	3	3	3	3	3	12.1631	12.1618	12.4147	12.4289	11.9175	12.2192	11.2579	11.6609	11.8059	11.7633	11.6399	11.1382
Q91WE2	Fam192a	Protein FAM192A	3.20605	-0.760627	0.59024	28701.9	9	9	9	9	9	9	9	9	9	9	9	9	14.7636	14.9475	14.9594	15.0783	14.9242	14.8779	14.4052	14.6652	13.59	14.1105	14.2112	14.0051
Q80Z10;Q80Z10-2	Astn2	Astrotactin-2;Isoform 2 of Astrotactin-2	3.20552	-0.732422	0.601893	149390.46;149390.46-2	2	2	2	2	2	2	2	2	2	2	2	2	15.9984	16.1262	15.6219	15.6899	15.4858	15.5485	15.1875	15.0815	14.9741	15.1463	14.5082	15.1785
Q8VC31	Ccdc9	Coiled-coil domain-containing protein 9	3.20432	-0.508112	0.703142	61445.4	9	9	9	9	9	9	9	9	9	9	9	9	15.2609	15.567	15.5187	15.806	15.5756	15.5522	14.7467	14.9201	15.1082	15.0547	15.2868	15.1151
P70232	Chl1	Neural cell adhesion molecule L1-like protein	3.20088	-0.346224	0.78664	135074	35	35	35	35	35	35	35	35	35	35	35	35	17.4352	17.3805	17.448	17.5667	17.5828	17.5728	16.9994	17.0097	17.0982	17.1615	17.389	17.2508
Q80TS7	Ddn	Dendrin	3.19297	-1.09893	0.466863	76407.2	17	17	17	17	17	17	NaN	NaN	17	17	NaN	NaN	16.2235	15.3412	15.5347	15.8472	15.5718	16.4066	14.4792	14.6293	14.7037	14.3105	14.8683	15.3404
Q9QXJ1;Q9QXJ1-2	Apbb1	Amyloid beta A4 precursor protein-binding family B member 1;Isoform 2 of Amyloid beta A4 precursor protein-binding family B member 1	3.18113	-0.26742	0.830804	77384.15;77384.15-2	10	10	10	10	10	10	10	10	10	10	10	10	16.9631	16.9868	16.9623	16.891	16.9081	17.0314	16.5195	16.5758	16.6858	16.7154	16.8049	16.8367
Q80YE7;Q80YE7-2	Dapk1	Death-associated protein kinase 1;Isoform 2 of Death-associated protein kinase 1	3.17733	-0.245241	0.843675	161441.53;161441.53-2	41	41	41	41	41	41	41	41	41	41	41	41	17.2707	17.2463	17.2256	17.175	17.1849	17.0878	17.0814	17.0814	16.8816	16.8966	16.835	16.9429
P0C7L0;P0C7L0-2	Wipf3	WAS/WASL-interacting protein family member 3;Isoform 2 of WAS/WASL-interacting protein family member 3	3.16459	-0.358469	0.779992	49452.68;49452.68-2	5	5	5	5	5	5	5	5	5	5	5	5	17.8018	17.7834	17.729	18.1084	17.81	17.7172	17.353	17.4308	17.3601	17.5691	17.6248	17.4612
Q8C0T5	Sipa1l1	Signal-induced proliferation-associated 1-like protein 1	3.16192	-0.231306	0.851863	197031	93	93	93	93	93	93	93	93	93	93	93	93	16.1888	16.2046	16.3167	16.4817	16.262	16.2312	15.9841	16.0833	16.1084	16.0188	16.0594	16.0432
Q9CY58-2	Serbp1	Isoform 2 of Plasminogen activator inhibitor 1 RNA-binding protein	3.16126	-0.196644	0.872578	42944.1	31	31	31	31	31	31	31	31	31	31	31	31	16.6285	16.7223	16.6714	16.8401	16.7395	16.6814	16.419	16.4627	16.564	16.5041	16.597	16.5565
Q91WE1	Snx15	Sorting nexin-15	3.15557	-0.17174	0.887772	37742.3	13	13	13	13	13	13	13	13	13	13	13	13	17.2148	17.2102	17.2391	17.404	17.1777	17.2115	17.0427	17.0622	17.1319	17.0601	17.0551	17.0748
P55012	Slc12a2	Solute carrier family 12 member 2	3.15357	0.0965652	1.06922	131034	35	35	35	35	35	35	35	35	35	35	35	35	16.7863	16.8577	16.757	16.857	16.7837	16.8364	16.9256	16.9252	16.8639	16.9081	16.9255	16.9093
Q80U49	Cep170b	Centrosomal protein of 170 kDa protein B	3.14056	-0.337491	0.791416	170821	81	81	81	81	81	81	81	81	81	81	81	81	17.1443	17.1267	17.0572	17.3716	17.036	17.1207	16.6363	16.7029	16.873	16.9471	16.9097	16.7625
Q61809	Lrrn1	Leucine-rich repeat neuronal protein 1	3.13582	-0.144875	0.904458	80548.2	14	14	14	14	14	14	14	14	14	14	14	14	15.9593	15.9904	15.9097	15.9419	15.9742	16.0421	15.7757	15.8431	15.8518	15.7887	15.921	15.7681
Q91WG8	Gne	Bifunctional UDP-N-acetylglucosamine 2-epimerase/N-acetylmannosamine kinase	3.13152	-0.114049	0.923991	79198.6	28	28	28	28	28	28	28	28	28	28	28	28	16.0458	16.1049	16.0536	16.08	16.0927	16.0889	16.011	15.9396	15.9034	15.9103	16.0307	15.9868
Q61120	Shc3	SHC-transforming protein 3	3.12589	-0.148472	0.902205	52121	26	26	26	26	26	26	26	26	26	26	26	26	16.6168	16.5772	16.6201	16.6768	16.6021	16.5296	16.3574	16.4119	16.486	16.5023	16.5004	16.4735
P70377;P70377-2;P70377-3	Fgf13	Fibroblast growth factor 13;Isoform 2 of Fibroblast growth factor 13;Isoform 3 of Fibroblast growth factor 13	3.12568	-0.32149	0.800243	27587.56;27587.56-2;27587.56-3	2	2	2	2	2	2	2	2	2	2	2	2	19.2928	18.9521	19.0543	19.1493	19.0638	19.0758	18.9173	18.9229	18.6893	18.6407	18.7677	18.7214
Q8BRJ3	Rell2	RELT-like protein 2	3.12082	-0.391802	0.762177	32326	7	7	7	7	7	7	7	7	7	7	7	7	16.3987	16.4924	16.2678	16.5804	16.1572	16.2327	16.0707	15.7931	16.0936	15.9926	15.9689	15.8596
P43274	Hist1h1e	Histone H1.4	3.11391	-0.381227	0.767784	21977.3	5	5	5	5	5	5	5	5	5	5	5	5	19.2341	19.1084	19.2341	19.5549	19.2632	19.0355	18.9222	18.8352	18.8819	18.9039	18.7011	18.8985
O55203;O55203-2;O55203-3	Ldb2	LIM domain-binding protein 2;Isoform 2 of LIM domain-binding protein 2;Isoform 3 of LIM domain-binding protein 2	3.11221	-0.545094	0.685347	42691.07;42691.07-2;42691.07-3	8	8	8	8	8	8	8	8	8	8	8	8	17.2634	17.0434	17.286	17.3711	17.5037	17.0687	16.9616	16.6095	16.4805	16.6267	16.5804	17.0072
Q8BHS3	Rbm22	Pre-mRNA-splicing factor RBM22	3.10905	-0.565456	0.675742	46895.6	17	17	17	17	17	17	17	17	17	17	17	17	17.2855	17.7806	17.3039	17.3453	17.4085	17.2109	16.8944	16.9292	16.4421	16.7305	17.0203	16.9255
O35405	Pld3	Phospholipase D3	3.09714	-0.114762	0.923535	54389	17	17	17	17	17	17	17	17	17	17	17	17	18.5944	18.5684	18.5954	18.4768	18.5744	18.5376	18.4178	18.4307	18.4301	18.4684	18.4028	18.5086
Q6P5E4	Uggt1	UDP-glucose:glycoprotein glucosyltransferase 1	3.09045	0.087479	1.06251	176434	69	69	69	69	69	69	69	69	69	69	69	69	17.8537	17.85	17.795	17.7375	17.799	17.8147	17.9094	17.9181	17.8917	17.8758	17.8895	17.8903
P26645	Marcks	Myristoylated alanine-rich C-kinase substrate	3.09027	0.384631	1.30553	29661.3	25	25	25	25	25	25	25	25	25	25	25	25	17.9729	17.9498	17.8797	17.8353	17.8389	17.9234	18.0514	18.218	18.3389	18.2802	18.6208	18.1984
Q9CWG9	Bloc1s2	Biogenesis of lysosome-related organelles complex 1 subunit 2	3.08464	0.500483	1.41469	16299.5	5	5	5	5	5	5	5	5	5	5	5	5	16.2913	16.861	16.6503	16.8019	16.4062	16.3944	16.9711	16.9774	17.1199	17.1437	17.2204	16.9756
Q9EP69	Sacm1l	Phosphatidylinositide phosphatase SAC1	3.08379	0.0582517	1.0412	66943.8	38	38	38	38	38	38	38	38	38	38	38	38	17.6855	17.6957	17.744	17.6955	17.6698	17.6808	17.7333	17.7634	17.7391	17.7548	17.7767	17.7537
Q9DBF7;Q9DBF7-3	Cwc25	Pre-mRNA-splicing factor CWC25 homolog;Isoform 3 of Pre-mRNA-splicing factor CWC25 homolog	3.08196	-0.398833	0.758472	48811.42;48811.42-3	6	6	6	6	6	6	6	6	6	6	6	6	17.6479	17.5142	17.7189	18.0343	17.8035	17.5827	17.4699	17.2523	17.2546	17.3484	17.2238	17.3596
O70405	Ulk1	Serine/threonine-protein kinase ULK1	3.07942	-0.432295	0.741082	112463	18	18	18	18	18	18	18	18	18	18	18	18	14.508	14.4935	14.5578	14.7728	14.5176	14.3794	14.2922	14.0425	14.3074	13.9891	13.8369	14.1673
Q3UZP4	Svip	Small VCP/p97-interacting protein	3.07834	-0.603066	0.658353	8363.59	2	2	2	2	2	2	2	2	2	2	2	2	16.0445	16.3445	16.526	16.8388	16.289	16.2371	15.6626	15.5333	15.8633	15.9604	15.7975	15.8444
Q921M4;Q921M4-2	Golga2	Golgin subfamily A member 2;Isoform 2 of Golgin subfamily A member 2	3.07793	-0.404814	0.755334	113278.34;113278.34-2	29	29	29	29	29	29	29	29	29	29	29	29	16.2281	16.2898	16.0825	16.6371	16.3328	16.3217	15.8133	15.7986	15.8902	15.898	16.0763	15.9866
Q60648	Gm2a	Ganglioside GM2 activator	3.07269	-0.145856	0.903843	20824.2	6	6	6	6	6	6	6	6	6	6	6	6	19.2671	19.3023	19.22	19.3374	19.3516	19.2697	19.1402	19.0538	19.1417	19.1365	19.2347	19.1661
Q8R516;Q8R516-2	Mib2	E3 ubiquitin-protein ligase MIB2;Isoform 2 of E3 ubiquitin-protein ligase MIB2	3.06736	-0.245439	0.843559	105960.75;105960.75-2	4	4	4	4	4	4	4	4	4	4	4	4	15.3848	15.3795	15.2632	15.5051	15.4828	15.217	15.1569	15.086	15.0954	15.0693	15.2229	15.1291
P39054	Dnm2	Dynamin-2	3.06075	0.0753663	1.05363	98145.3	35	35	35	35	35	35	35	35	35	35	35	35	18.0157	17.9815	17.9875	18.0185	17.9808	17.988	18.0235	18.079	18.1178	18.0514	18.1023	18.0501
Q6W8Q3	Pcp4l1	Purkinje cell protein 4-like protein 1	3.05939	-0.63946	0.641953	7502.34	3	3	3	3	3	3	3	3	3	3	3	3	16.5229	16.9031	16.2277	16.7935	16.3155	16.3075	15.8756	15.8455	15.9795	16.0185	15.9888	15.5255
Q922S8	Kif2c	Kinesin-like protein KIF2C	3.05583	-0.454929	0.729546	81085.3	14	14	14	14	14	14	14	14	14	14	14	14	18.2226	18.0004	17.9776	18.1402	17.9277	17.8217	17.8725	17.6853	17.5474	17.379	17.3982	17.4782
Q5SRX1;Q5SRX1-2	Tom1l2	TOM1-like protein 2;Isoform 2 of TOM1-like protein 2	3.0557	-0.240279	0.846581	55662.53;55662.53-2	15	15	15	15	15	15	15	15	15	15	15	15	18.6413	18.6539	18.627	18.8791	18.6056	18.5435	18.375	18.3354	18.4545	18.469	18.4395	18.4354
Q9JHP7;Q9JHP7-2	Kdelc1	KDEL motif-containing protein 1;Isoform 2 of KDEL motif-containing protein 1	3.04956	-0.202097	0.869286	57985.32;57985.32-2	4	4	4	4	4	4	4	4	4	4	4	4	17.9511	17.8324	17.8768	17.901	17.8305	17.7519	17.7633	17.7489	17.5898	17.5911	17.645	17.593
Q80U40;Q80U40-2	Rimbp2	RIMS-binding protein 2;Isoform 2 of RIMS-binding protein 2	3.04782	-0.249936	0.840934	118342.22;118342.22-2	26	26	26	26	26	26	26	26	26	26	26	26	17.2211	17.1927	17.191	17.3452	17.1132	17.1305	16.8257	16.9638	17.0716	17.0648	16.8814	16.8867
Q9DBS2	Tprg1l	Tumor protein p63-regulated gene 1-like protein	3.03943	0.138636	1.10086	29814.2	17	17	17	17	17	17	17	17	17	17	17	17	18.3727	18.4161	18.4463	18.45	18.3448	18.3982	18.5412	18.5594	18.6289	18.5777	18.4626	18.49
Q3UH68	Limch1	LIM and calponin homology domains-containing protein 1	3.02298	-0.235309	0.849503	118196	45	45	45	45	45	45	45	45	45	45	45	45	17.0255	17.0366	17.0287	17.2845	16.9918	17.0622	16.7681	16.8087	16.8651	16.9443	16.8475	16.7837
Q9CZT4;Q9CZT4-2	Polr3e	DNA-directed RNA polymerase III subunit RPC5;Isoform 2 of DNA-directed RNA polymerase III subunit RPC5	3.02156	-0.328044	0.796616	79854.22;79854.22-2	19	19	19	19	19	19	19	19	19	19	19	19	13.3796	13.31	13.3371	13.708	13.3951	13.3373	13.0123	13.1163	13.1058	13.1327	12.9412	13.1905
Q80TF3	Pcdh19	Protocadherin-19	3.01835	-0.18042	0.882446	126035	26	26	26	26	26	26	26	26	26	26	26	26	15.9668	15.9036	15.8236	15.9464	15.9811	15.9724	15.6741	15.705	15.6869	15.7834	15.8615	15.8004
A2AQ25;A2AQ25-3;A2AQ25-4	Skt	Sickle tail protein;Isoform 3 of Sickle tail protein;Isoform 4 of Sickle tail protein	3.01829	-0.287295	0.819437	213036.78;213036.78-3;213036.78-4	11	11	11	11	11	11	11	11	11	11	11	11	15.4745	15.3425	15.3333	15.7172	15.4353	15.3893	15.1194	15.1243	15.0936	15.202	15.2242	15.2049
P49813	Tmod1	Tropomodulin-1	3.01337	-0.267027	0.831031	40466	15	15	15	15	15	15	15	15	15	15	15	15	16.6469	16.583	16.762	16.9148	16.7647	16.7186	16.3944	16.3853	16.4681	16.6119	16.5017	16.4264
P62254	Ube2g1	Ubiquitin-conjugating enzyme E2 G1	3.011	-0.21566	0.861152	19509.2	7	7	7	7	7	7	7	7	7	7	7	7	16.9775	17.1086	17.0612	16.959	16.9485	16.8188	16.69	16.7267	16.7798	16.8291	16.8195	16.7345
Q8BSK8;Q8BSK8-2	Rps6kb1	Ribosomal protein S6 kinase beta-1;Isoform Alpha II of Ribosomal protein S6 kinase beta-1	3.01006	-0.31495	0.803879	59145.58;59145.58-2	8	8	8	8	8	8	8	8	8	8	8	8	17.6006	17.3857	17.5812	17.4381	17.6882	17.2685	17.1635	17.1587	17.1861	17.0911	17.2759	17.1973
Q99JH7	Clstn3	Calsyntenin-3	3.00227	-0.381855	0.76745	105872	24	24	24	24	24	24	24	24	24	24	24	24	16.4224	16.3549	16.3131	16.446	16.5985	16.5421	15.9515	15.9128	15.9021	16.0937	16.3213	16.2046
Q66L44	Dos	Protein Dos	2.99756	-0.386521	0.764972	75011.7	19	19	19	19	19	19	19	19	19	19	19	19	16.2153	16.1592	16.1183	16.4632	16.0402	16.0368	15.8444	15.7028	15.918	15.8433	15.8495	15.5559
Q3UTQ8	Cdkl5	Cyclin-dependent kinase-like 5	2.99172	-0.142589	0.905892	105489	42	42	42	42	42	42	42	42	42	42	42	42	16.3518	16.4042	16.418	16.4361	16.3031	16.2547	16.2288	16.2587	16.1973	16.2053	16.2355	16.1866
Q922P8	Tmem132a	Transmembrane protein 132A	2.98683	-0.187336	0.878226	110239	40	40	40	40	40	40	40	40	40	40	40	40	17.5033	17.4819	17.4858	17.6113	17.4924	17.5382	17.2522	17.2164	17.3379	17.3688	17.461	17.3526
Q52KI8	Srrm1	Serine/arginine repetitive matrix protein 1	2.98461	0.32313	1.25104	106862	26	26	26	26	26	26	26	26	26	26	26	26	15.7098	15.8895	15.5869	15.963	15.8948	15.9695	16.035	16.1796	16.1808	16.1894	16.2665	16.1009
Q8VDP4	Ccar2	Cell cycle and apoptosis regulator protein 2	2.97307	-0.0907008	0.939066	103002	40	40	40	40	40	40	40	40	40	40	40	40	17.6112	17.5936	17.5669	17.6716	17.6078	17.5579	17.5144	17.556	17.5271	17.4895	17.4887	17.4892
P0C7N9	Psmg4	Proteasome assembly chaperone 4	2.96997	-1.09346	0.468635	13973.8	6	6	6	6	6	6	6	6	6	6	6	6	17.0467	17.3541	16.0712	16.9519	17.1412	17.295	16.3971	16.0884	15.5396	15.5572	16.0938	15.6231
Q8CB44	Gramd4	GRAM domain-containing protein 4	2.96967	0.172552	1.12705	72263.5	22	22	22	22	22	22	22	22	22	22	22	22	16.7557	16.7703	16.7124	16.7023	16.5687	16.7566	16.8052	16.8729	16.9331	16.8747	16.9598	16.8555
Q9JKK1;Q9JKK1-2	Stx6	Syntaxin-6;Isoform 2 of Syntaxin-6	2.95754	-0.207233	0.866197	28996.82;28996.82-2	14	14	14	14	14	14	14	14	14	14	14	14	17.3766	17.3571	17.2792	17.2335	17.1893	17.2948	16.9465	17.0255	17.0903	17.1268	17.1987	17.0992
Q8VC42	Mic1	Uncharacterized protein C18orf8 homolog	2.95607	0.104583	1.07518	74922.5	19	19	19	19	19	19	19	19	19	19	19	19	16.3685	16.445	16.3637	16.3445	16.3775	16.4351	16.4687	16.5155	16.4549	16.4682	16.4946	16.5598
Q6PGG6	Gnl3l	Guanine nucleotide-binding protein-like 3-like protein	2.95017	-0.265074	0.832156	65194.9	23	23	23	23	23	23	23	23	23	23	23	23	16.9764	16.9835	16.9116	16.9953	16.9784	16.9179	16.8656	16.81	16.4898	16.6638	16.7443	16.5993
Q8BW41;Q8BW41-2	Pomgnt2	Protein O-linked-mannose beta-1,4-N-acetylglucosaminyltransferase 2;Isoform 2 of Protein O-linked-mannose beta-1,4-N-acetylglucosaminyltransferase 2	2.94848	0.111502	1.08035	69378.32;69378.32-2	21	21	21	21	21	21	21	21	21	21	21	21	17.6539	17.6617	17.6163	17.5382	17.6032	17.6556	17.742	17.8021	17.7132	17.7263	17.6903	17.7239
Q99MU3;Q99MU3-5	Adar	Double-stranded RNA-specific adenosine deaminase;Isoform 5 of Double-stranded RNA-specific adenosine deaminase	2.94776	-0.142005	0.906259	130447.18;130447.18-5	48	48	48	48	48	48	48	48	48	48	48	48	15.9593	15.9722	16.048	16.1301	15.9824	15.9475	15.8836	15.8756	15.8889	15.8177	15.8923	15.8292
P97473	Tarbp2	RISC-loading complex subunit TARBP2	2.94772	-0.740034	0.598725	38841.9	8	8	8	8	8	8	8	8	8	8	8	8	16.3127	16.3694	16.2966	16.3011	15.9049	15.8155	15.5537	15.5491	15.6715	15.7319	15.1142	14.9397
Q62418;Q62418-2;Q62418-3	Dbnl	Drebrin-like protein;Isoform 2 of Drebrin-like protein;Isoform 3 of Drebrin-like protein	2.94737	-0.131925	0.912613	48699.57;48699.57-2;48699.57-3	24	24	24	24	24	24	24	24	24	24	24	24	18.1424	18.1861	18.2188	18.2857	18.1538	18.1587	18.0256	18.0379	18.0794	18.1468	18.0326	18.0315
Q9DCT1	Akr1e2	1,5-anhydro-D-fructose reductase	2.94695	0.0855716	1.06111	34460.7	19	19	19	19	19	19	19	19	19	19	19	19	17.735	17.7526	17.7492	17.8214	17.7379	17.7622	17.8098	17.8515	17.8751	17.8433	17.8882	17.8037
P62500;P62500-3	Tsc22d1	TSC22 domain family protein 1;Isoform 3 of TSC22 domain family protein 1	2.9468	-0.403286	0.756134	109810.78;109810.78-3	13	13	13	13	13	13	13	13	13	13	13	13	17.3847	17.6511	17.3498	17.5847	17.4373	17.562	16.8124	16.9849	17.1078	17.3098	17.2623	17.0727
Q8BG75	Tmem198	Transmembrane protein 198	2.9464	-0.633385	0.644662	39752	7	7	7	7	7	7	7	7	7	7	7	7	16.0366	15.8362	16.0376	16.2792	15.8816	15.5125	15.4307	15.2289	15.4762	15.5584	15.1218	14.9675
Q8K207		Uncharacterized protein C1orf21 homolog	2.94538	-0.706138	0.612959	13882.3	5	5	5	5	5	5	5	5	5	5	5	5	13.2287	13.6948	13.2171	14.1307	13.4655	13.4912	12.9344	12.6558	13.0202	12.5917	12.8158	12.9733
Q9JJV5	Cacng3	Voltage-dependent calcium channel gamma-3 subunit	2.93954	-0.823108	0.565223	35515.5	7	7	7	7	7	7	7	7	7	7	7	7	16.0466	16.2152	16.3114	16.1429	16.4844	16.5949	14.676	15.6554	15.683	15.6523	15.5123	15.6779
P80560	Ptprn2	Receptor-type tyrosine-protein phosphatase N2	2.9379	-0.120037	0.920164	111497	41	41	41	41	41	41	41	41	41	41	41	41	17.3637	17.3698	17.3596	17.4023	17.3218	17.3329	17.1841	17.1875	17.1915	17.3236	17.2631	17.28
Q9Z0V2	Kcnd2	Potassium voltage-gated channel subfamily D member 2	2.93686	0.299921	1.23108	70576.6	16	16	16	16	16	16	16	16	16	16	16	16	17.0211	17.2563	17.0892	17.128	17.1168	17.0648	17.3966	17.6232	17.545	17.2622	17.2992	17.3496
Q8BIJ7	Rufy1	RUN and FYVE domain-containing protein 1	2.93405	-0.362592	0.777766	80376.4	22	22	22	22	22	22	22	22	22	22	22	22	17.3403	17.222	17.2313	17.6349	17.3727	17.1054	16.8816	16.9998	16.9265	17.0768	16.874	16.9724
Q5SXY1;Q5SXY1-3	Specc1	Cytospin-B;Isoform 4 of Cytospin-B	2.92991	-0.292461	0.816508	118101.09;118101.09-3	13	13	13	13	13	13	13	13	13	13	13	13	17.2991	17.2101	17.4178	17.6087	17.3271	17.2625	17.0192	17.1363	17.1164	17.116	16.9542	17.0284
Q8C3Q5-2	Shisa7	Isoform 2 of Protein shisa-7	2.92861	-0.766045	0.588027	56420.8	17	17	17	17	17	17	17	17	17	17	17	17	17.5481	17.1518	16.8215	16.626	16.7892	16.4776	16.3926	15.9878	16.1637	16.1133	16.1953	15.9652
Q9ES97;Q9ES97-2	Rtn3	Reticulon-3;Isoform 2 of Reticulon-3	2.92632	-0.308335	0.807573	103878.67;103878.67-2	39	39	39	39	39	39	39	39	39	39	39	39	17.9138	17.8971	17.9597	18.1618	17.9491	17.9996	17.4822	17.514	17.7315	17.8029	17.7845	17.7162
P27641	Xrcc5	X-ray repair cross-complementing protein 5	2.92509	-0.255993	0.83741	83056.9	23	23	23	23	23	23	23	23	23	23	23	23	15.9174	15.8336	15.6672	15.9494	15.7539	15.681	15.6375	15.5159	15.4794	15.5531	15.4591	15.6217
Q78JW9	Ubfd1	Ubiquitin domain-containing protein UBFD1	2.92386	-0.118682	0.921029	40143	14	14	14	14	14	14	14	14	14	14	14	14	18.7836	18.8219	18.6566	18.747	18.7254	18.7635	18.6303	18.6634	18.611	18.647	18.6571	18.5772
Q5XG69	Fam169a	Soluble lamin-associated protein of 75 kDa	2.92228	-0.249205	0.84136	73239.7	17	17	17	17	17	17	17	17	17	17	17	17	17.7962	17.7851	17.6527	17.8373	17.9161	17.8557	17.4098	17.5421	17.5492	17.5718	17.7336	17.5412
Q9CW03	Smc3	Structural maintenance of chromosomes protein 3	2.92207	0.0697152	1.04951	141556	65	65	65	65	65	65	65	65	65	65	65	65	16.6524	16.6838	16.663	16.6671	16.6702	16.6704	16.76	16.7634	16.7415	16.7036	16.7744	16.6822
P29595	Nedd8	NEDD8	2.92125	-0.409299	0.752989	8972.41	5	5	5	5	5	5	5	5	5	5	5	5	19.0848	19.1532	19.2779	19.4292	19.401	18.9789	18.8729	18.9548	18.7869	18.6059	18.7162	18.9324
Q8R373	Clmp	CXADR-like membrane protein	2.92048	-0.448322	0.732895	41214.5	6	6	6	6	6	6	6	6	6	6	6	6	15.6786	15.7547	15.8195	15.9811	15.9578	15.9876	15.1642	15.1802	15.4514	15.4922	15.7047	15.4967
Q80W00;Q80W00-2	Ppp1r10	Serine/threonine-protein phosphatase 1 regulatory subunit 10;Isoform 2 of Serine/threonine-protein phosphatase 1 regulatory subunit 10	2.91609	-0.312938	0.805001	94371.67;94371.67-2	18	18	18	18	18	18	18	18	18	18	18	18	15.937	15.8852	15.7201	16.0162	15.7686	15.8287	15.5049	15.5718	15.463	15.6347	15.7396	15.364
Q8BHE8		Uncharacterized protein C2orf47 homolog, mitochondrial	2.91593	0.20429	1.15212	32985	6	6	6	6	6	6	6	6	6	6	6	6	16.5886	16.4843	16.4994	16.3645	16.3866	16.4819	16.7283	16.7706	16.7079	16.5883	16.5823	16.6538
Q9JHU2	Palmd	Palmdelphin	2.91074	-0.439534	0.737373	62699.9	16	16	16	16	16	16	16	16	16	16	16	16	17.388	17.2827	17.3262	17.2403	17.3834	17.352	16.9634	16.7641	16.575	16.7394	17.1578	17.1357
Q8BMQ8	Mon1b	Vacuolar fusion protein MON1 homolog B	2.91043	0.185288	1.13704	60015.8	19	19	19	19	19	19	19	19	19	19	19	19	17.0159	17.1362	17.0405	17.0631	17.035	17.1903	17.3133	17.3623	17.321	17.2148	17.1985	17.1827
Q9D517	Agpat3	1-acyl-sn-glycerol-3-phosphate acyltransferase gamma	2.90478	0.122056	1.08828	43295.8	23	23	23	23	23	23	23	23	23	23	23	23	17.8299	17.8064	17.8079	17.7464	17.7465	17.7471	17.8928	17.9444	17.9871	17.8941	17.8324	17.8658
P57776-2	Eef1d	Isoform 2 of Elongation factor 1-delta	2.90333	-0.223269	0.856623	28729.1	2	2	2	2	2	2	2	2	2	2	2	2	18.6661	18.6604	18.5699	18.9033	18.7148	18.72	18.4136	18.4297	18.4683	18.5367	18.5374	18.5092
Q6A152	Cyp4x1	Cytochrome P450 4X1	2.89812	0.137561	1.10004	58557	12	12	12	12	12	12	12	12	12	12	12	12	16.8109	16.7829	16.8472	16.6752	16.793	16.8167	16.9199	16.9695	16.874	16.9269	16.8731	16.9878
Q91VT4	Cbr4	Carbonyl reductase family member 4	2.89514	0.0977767	1.07012	25414.6	11	11	11	11	11	11	11	11	11	11	11	11	17.8766	17.8032	17.8224	17.7989	17.8656	17.8176	17.9509	17.9236	17.9608	17.845	17.9359	17.9547
Q9QZM0	Ubqln2	Ubiquilin-2	2.88609	-0.224278	0.856023	67351	12	12	12	12	12	12	12	12	12	12	12	12	18.8757	18.972	18.7975	19.0449	18.9145	18.8531	18.6085	18.6153	18.7445	18.765	18.783	18.5958
Q8BGB5	Limd2	LIM domain-containing protein 2	2.88369	-0.408017	0.753659	14237.2	7	7	7	7	7	7	7	7	7	7	7	7	16.857	16.8918	16.8201	17.1276	16.6925	16.6024	16.3686	16.4846	16.6343	16.4487	16.3807	16.2264
Q8VD04	Gripap1	GRIP1-associated protein 1	2.8822	-0.20275	0.868893	92715.1	56	56	56	56	56	56	56	56	56	56	56	56	16.7409	16.7636	16.7382	16.976	16.8317	16.8135	16.5474	16.5218	16.5834	16.6417	16.6987	16.6544
Q9DAM7	Tmem263	Transmembrane protein 263	2.88016	-0.444581	0.734798	11549.2	8	8	8	8	8	8	8	8	8	8	8	8	16.7222	16.5623	16.8575	16.8061	16.8498	16.8293	16.0678	16.0398	16.3667	16.5278	16.5192	16.4385
Q99LB2	Dhrs4	Dehydrogenase/reductase SDR family member 4	2.87662	0.129084	1.0936	29884.6	15	15	15	15	15	15	15	15	15	15	15	15	17.817	17.8914	17.8918	17.7926	17.9023	17.9652	18.0235	17.9549	17.9796	17.9968	18.0298	18.0503
Q91ZP9	Necab2	N-terminal EF-hand calcium-binding protein 2	2.8735	-0.195645	0.873183	43441	20	20	20	20	20	20	20	20	20	20	20	20	17.316	17.3082	17.3025	17.4139	17.2104	17.1868	17.0665	17.0271	17.1681	17.2006	17.0528	17.0487
Q8C1Y8	Ccz1	Vacuolar fusion protein CCZ1 homolog	2.87346	0.116708	1.08426	55504.7	27	27	27	27	27	27	27	27	27	27	27	27	16.547	16.5568	16.5074	16.5079	16.4596	16.5417	16.6349	16.6869	16.6824	16.5428	16.661	16.6124
Q8K4X7	Agpat4	1-acyl-sn-glycerol-3-phosphate acyltransferase delta	2.87024	0.113716	1.08201	43810.4	23	23	23	23	23	23	23	23	23	23	23	23	17.1619	17.2411	17.1613	17.2082	17.2052	17.2669	17.2665	17.3115	17.3841	17.2893	17.374	17.3016
G3XA57;G3XA57-2	Rab11fip2	Rab11 family-interacting protein 2;Isoform 2 of Rab11 family-interacting protein 2	2.86964	-0.261501	0.834219	58207.06;58207.06-2	30	30	30	30	30	30	30	30	30	30	30	30	16.9984	17.0163	17.0526	17.1302	17.0365	16.9962	16.5567	16.7345	16.7715	16.8879	16.9524	16.758
Q8R3T5	Stxbp6	Syntaxin-binding protein 6	2.86889	-0.446923	0.733606	23671	8	8	8	8	8	8	8	8	8	8	8	8	16.6814	16.6672	16.6467	16.7729	16.713	16.7374	15.8583	16.0826	16.5073	16.4327	16.2706	16.3855
Q61151	Ppp2r5e	Serine/threonine-protein phosphatase 2A 56 kDa regulatory subunit epsilon isoform	2.86782	0.0769523	1.05479	54713.4	21	21	21	21	21	21	21	21	21	21	21	21	18.5404	18.5474	18.5755	18.5791	18.5201	18.5499	18.6555	18.6468	18.6672	18.6375	18.5777	18.5894
Q9CWW7	Cxxc1	CXXC-type zinc finger protein 1	2.86776	-0.278115	0.824668	76167.1	12	12	12	12	12	12	12	12	12	12	12	12	16.498	16.4545	16.6049	16.5819	16.7004	16.5327	16.3416	16.453	16.3025	16.1138	16.1502	16.3426
P35951	Ldlr	Low-density lipoprotein receptor	2.86643	-0.697009	0.61685	94947.3	19	19	19	19	19	19	19	19	19	19	19	19	15.7228	15.072	14.9208	15.2802	15.3259	14.7638	14.5373	14.2883	14.3804	14.4111	14.4547	14.8315
Q91YW3	Dnajc3	DnaJ homolog subfamily C member 3	2.86254	0.0774301	1.05514	57464	23	23	23	23	23	23	23	23	23	23	23	23	17.3623	17.35	17.3365	17.4174	17.3287	17.3248	17.4484	17.4392	17.41	17.3944	17.4254	17.4669
Q91XY4	Pcdhga4	Protocadherin gamma-A4	2.85515	-0.270737	0.828896	100358	15	15	15	15	15	15	15	15	15	15	15	15	18.0798	17.9855	18.1424	18.3296	18.0595	18.1214	17.7567	17.729	17.8271	17.8704	17.9751	17.9355
Q8BH82	Napepld	N-acyl-phosphatidylethanolamine-hydrolyzing phospholipase D	2.85353	0.118801	1.08583	45815.8	7	7	7	7	7	7	7	7	7	7	7	7	21.4521	21.472	21.3717	21.4393	21.3935	21.5205	21.4993	21.5566	21.5967	21.5617	21.54	21.6076
E1U8D0	Soga1	Protein SOGA1	2.84521	-0.238049	0.847891	159186	43	43	43	43	43	43	43	43	43	43	43	43	15.9756	16.0482	16.0661	16.2911	16.0768	15.9643	15.8002	15.9481	15.8261	15.7773	15.787	15.8551
Q9QYK9	Pnck	Calcium/calmodulin-dependent protein kinase type 1B	2.84489	-0.193846	0.874272	38518.9	14	14	14	14	14	14	14	14	14	14	14	14	16.8429	16.8495	16.7689	16.8598	16.7004	16.6862	16.4703	16.5868	16.5839	16.5595	16.685	16.6592
Q80WC7;Q80WC7-2	Agfg2	Arf-GAP domain and FG repeat-containing protein 2;Isoform 2 of Arf-GAP domain and FG repeat-containing protein 2	2.84374	-0.399989	0.757864	48968.03;48968.03-2	6	6	6	6	6	6	6	6	6	6	6	6	16.7695	16.7392	16.8955	17.2463	16.7474	16.6448	16.3242	16.4021	16.4587	16.5162	16.4818	16.4597
P49070	Camlg	Calcium signal-modulating cyclophilin ligand	2.84227	-0.108703	0.927421	32542.1	14	14	14	14	14	14	14	14	14	14	14	14	17.1018	17.1683	17.0914	17.2094	17.1586	17.093	17.0356	17.0282	16.9831	17.0114	17.0938	17.0182
Q7TSZ8	Nacc1	Nucleus accumbens-associated protein 1	2.83486	-0.143929	0.905051	56536.7	18	18	18	18	18	18	18	18	18	18	18	18	17.0357	16.9659	16.9922	16.8838	16.9371	16.8562	16.8552	16.8461	16.8019	16.7666	16.8015	16.736
Q8R550	Sh3kbp1	SH3 domain-containing kinase-binding protein 1	2.83003	-0.197503	0.872058	78170.1	37	37	37	37	37	37	37	37	37	37	37	37	17.3211	17.3233	17.2601	17.4384	17.2778	17.3407	16.9833	17.05	17.1438	17.2045	17.1924	17.2023
Q80WW9	Ddrgk1	DDRGK domain-containing protein 1	2.82796	-0.299207	0.812699	35977.3	5	5	5	5	5	5	5	5	5	5	5	5	15.6624	15.7881	15.8118	16.0315	15.8317	15.8713	15.4293	15.3813	15.5493	15.5658	15.7204	15.5553
Q9QY81	Nup210	Nuclear pore membrane glycoprotein 210	2.8269	0.0888252	1.0635	204101	54	54	54	54	54	54	54	54	54	54	54	54	17.1725	17.1462	17.1689	17.1829	17.1941	17.1326	17.3015	17.3017	17.2295	17.1863	17.2674	17.2439
O35857	Timm44	Mitochondrial import inner membrane translocase subunit TIM44	2.82438	0.0525351	1.03709	51091.3	29	29	29	29	29	29	29	29	29	29	29	29	17.9261	17.9113	17.9254	17.9668	17.9201	17.9062	18.0048	17.9823	17.9766	17.9603	17.9962	17.951
Q6NZM9	Hdac4	Histone deacetylase 4	2.82367	-0.28673	0.819758	118562	33	33	33	33	33	33	33	33	33	33	33	33	15.8369	15.9121	15.8251	16.115	15.9622	15.9356	15.4808	15.527	15.6857	15.8104	15.7262	15.6364
Q9CRD0	Ociad1	OCIA domain-containing protein 1	2.82142	-0.144143	0.904917	27610.2	19	19	19	19	19	19	19	19	19	19	19	19	17.4397	17.4771	17.4312	17.5821	17.4416	17.3919	17.3929	17.3445	17.3132	17.2785	17.3152	17.2544
Q3U7R1;Q3U7R1-2	Esyt1	Extended synaptotagmin-1;Isoform 2 of Extended synaptotagmin-1	2.81731	0.164499	1.12078	121553.62;121553.62-2	2	2	2	2	2	2	2	2	2	2	2	2	17.1134	17.1563	17.0754	17.195	17.0053	16.9994	17.18	17.3262	17.2282	17.2544	17.2664	17.2767
P70340	Smad1	Mothers against decapentaplegic homolog 1	2.81682	-0.164865	0.892012	52156.9	9	9	9	9	9	9	9	9	9	9	9	9	17.7626	17.7341	17.643	17.8554	17.6705	17.6249	17.4914	17.5628	17.5799	17.5639	17.5788	17.5246
Q8CAF4;Q8CAF4-3	Nhsl1	NHS-like protein 1;Isoform 3 of NHS-like protein 1	2.81631	-0.481063	0.71645	169419.39;169419.39-3	12	12	12	12	12	12	12	12	12	12	12	12	17.0966	16.8438	17.1597	17.5023	17.2815	16.9422	16.6427	16.4431	16.618	16.6642	16.7088	16.8629
Q9JLB9	Pvrl3	Nectin-3	2.81271	-0.344256	0.787714	60583	12	12	12	12	12	12	12	12	12	12	12	12	17.8713	17.6031	17.551	17.4142	17.3247	17.4484	17.2145	17.185	17.168	17.2465	17.1965	17.1367
Q9D9Z5	Dda1	DET1- and DDB1-associated protein 1	2.81177	-0.578186	0.669805	11753.2	4	4	4	4	4	4	4	NaN	4	4	4	4	15.2756	14.7389	15.1934	15.5844	15.2358	14.8229	14.4998	14.7428	14.5207	14.4896	14.5027	14.6263
Q9JLN9	Mtor	Serine/threonine-protein kinase mTOR	2.81102	0.0830857	1.05928	288789	119	119	119	119	119	119	119	119	119	119	119	119	17.0693	17.0733	17.0091	16.9692	17.0113	17.0563	17.0949	17.1312	17.1024	17.0989	17.1069	17.1529
Q63810;Q63810-2	Ppp3r1	Calcineurin subunit B type 1;Isoform 2 of Calcineurin subunit B type 1	2.8103	-0.378366	0.769309	19299.9;19299.9-2	9	9	9	9	9	9	9	9	9	9	9	9	19.3936	19.2259	19.3929	19.5233	19.6315	19.4063	18.8716	18.86	19.1724	19.018	19.2741	19.1073
Q4VA53;Q4VA53-3	Pds5b	Sister chromatid cohesion protein PDS5 homolog B;Isoform 3 of Sister chromatid cohesion protein PDS5 homolog B	2.80879	0.113936	1.08218	164419.04;164419.04-3	24	24	24	24	24	24	24	24	24	24	24	24	17.167	17.0923	17.18	17.0739	17.1196	17.1238	17.2874	17.2888	17.2335	17.1737	17.1885	17.2683
Q9JKF6	Pvrl1	Nectin-1	2.80559	-0.256632	0.83704	57035.1	23	23	23	23	23	23	23	23	23	23	23	23	17.7619	17.6729	17.8467	17.7165	17.8727	17.9163	17.3972	17.4279	17.5492	17.5948	17.6928	17.5851
Q61655	Ddx19a	ATP-dependent RNA helicase DDX19A	2.79361	-0.0807257	0.945582	53933	30	30	30	30	30	30	30	30	30	30	30	30	16.9415	16.9562	16.8988	16.9592	16.9186	16.9545	16.8325	16.8108	16.8358	16.8702	16.8746	16.9205
Q8CE96	Trmt6	tRNA (adenine(58)-N(1))-methyltransferase non-catalytic subunit TRM6	2.78809	-0.203102	0.868681	55518.2	15	15	15	15	15	15	15	15	15	15	15	15	16.338	16.2186	16.2508	16.1141	16.216	16.0293	15.9606	16.0152	16.0653	15.9589	15.9911	15.9571
Q99P72	Rtn4	Reticulon-4	2.78799	-0.296589	0.814175	126613	69	69	69	69	69	69	69	69	69	69	69	69	18.3931	18.4356	18.3898	18.7126	18.4757	18.4688	18.0283	18.0486	18.2188	18.2525	18.3371	18.2107
Q91WT9;Q91WT9-2	Cbs	Cystathionine beta-synthase;Isoform 2 of Cystathionine beta-synthase	2.78408	0.146985	1.10725	61543.67;61543.67-2	19	19	19	19	19	19	19	19	19	19	19	19	17.5458	17.5456	17.5933	17.6689	17.5711	17.4852	17.6945	17.714	17.759	17.8016	17.6358	17.687
Q3U4G3	Xxylt1	Xyloside xylosyltransferase 1	2.78324	0.157468	1.11533	43838.6	11	11	11	11	11	11	11	11	11	11	11	11	16.6558	16.5284	16.489	16.4791	16.5085	16.4743	16.7319	16.7364	16.7306	16.6093	16.6253	16.6463
Q8BJH1	Zc2hc1a	Zinc finger C2HC domain-containing protein 1A	2.78268	-0.23594	0.849132	35152.1	31	31	31	31	31	31	31	31	31	31	31	31	17.8999	17.8863	17.9248	18.1344	17.857	17.8709	17.5907	17.5954	17.7822	17.7753	17.7472	17.6668
Q8VCB1	Ndc1	Nucleoporin NDC1	2.78165	0.103942	1.07471	75409.4	18	18	18	18	18	18	18	18	18	18	18	18	16.389	16.3571	16.4199	16.3873	16.3306	16.3011	16.5134	16.4713	16.4988	16.4156	16.4209	16.4887
Q60829	Ppp1r1b	Protein phosphatase 1 regulatory subunit 1B	2.77812	-0.780298	0.582247	21780.5	9	9	9	9	9	9	9	9	9	9	9	9	15.6249	16.1335	15.6164	16.1893	15.3554	15.2221	14.8455	14.8505	15.098	15.2281	14.678	14.7598
Q9QYB5;Q9QYB5-2	Add3	Gamma-adducin;Isoform 1 of Gamma-adducin	2.77608	-0.0654322	0.955659	78777.06;78777.06-2	27	27	27	27	27	27	27	27	27	27	27	27	18.0321	18.0231	18.0051	18.0575	18.0642	18.0887	17.9746	17.9702	17.9717	18.0243	17.9712	17.9663
Q811Q9	Pcyt1b	Choline-phosphate cytidylyltransferase B	2.77608	0.108601	1.07818	41900.1	20	20	20	20	20	20	20	20	20	20	20	20	17.8805	17.8593	17.7623	17.7823	17.762	17.8103	17.9192	17.9654	17.8599	17.929	17.8947	17.9401
Q62432;Q62432-2	Smad2	Mothers against decapentaplegic homolog 2;Isoform Short of Mothers against decapentaplegic homolog 2	2.77525	-0.149148	0.901783	52266.06;52266.06-2	11	11	11	11	11	11	11	11	11	11	11	11	17.4888	17.4623	17.6396	17.4665	17.4075	17.451	17.3486	17.3446	17.2967	17.3272	17.3158	17.3879
A2AHC3	Camsap1	Calmodulin-regulated spectrin-associated protein 1	2.77382	-0.212694	0.862925	175887	69	69	69	69	69	69	69	69	69	69	69	69	16.5283	16.5098	16.5125	16.7542	16.4689	16.5245	16.2444	16.2803	16.4188	16.3596	16.3958	16.3233
B2RRE7	Otud4	OTU domain-containing protein 4	2.76669	-0.283403	0.821651	123055	19	19	19	19	19	19	19	19	19	19	19	19	16.1758	16.183	16.2175	16.3787	16.2037	16.0991	15.9047	16.0815	15.836	15.9748	16.0413	15.7192
Q91X58	Zfand2b	AN1-type zinc finger protein 2B	2.76509	-0.316949	0.802766	27895.3	5	5	5	5	5	5	5	5	5	5	5	5	17.3078	17.311	17.3232	17.4868	17.1441	17.0952	16.8606	16.9489	17.0878	17.1176	16.9162	16.8353
Q5U4C1	Gprasp1	G-protein coupled receptor-associated sorting protein 1	2.76066	-0.383759	0.766438	151745	29	29	29	29	29	29	29	29	29	29	29	29	15.7581	15.7962	15.8102	15.8683	15.6352	15.6915	15.563	15.6205	15.4538	15.3108	15.0933	15.2156
Q91WM1	Strbp	Spermatid perinuclear RNA-binding protein	2.75563	-0.0795781	0.946334	73704.6	40	40	40	40	40	40	40	40	40	40	40	40	16.7388	16.7024	16.6628	16.6898	16.7456	16.6858	16.6584	16.6425	16.5717	16.5977	16.6323	16.6451
Q6PB90	Pcdhb14	Protocadherin beta-14	2.75471	-0.149104	0.90181	87022.2	7	7	7	7	7	7	7	7	7	7	7	7	18.1975	18.1249	18.1928	18.3374	18.2847	18.2667	18.0533	18.0791	18.0721	18.0469	18.157	18.1012
Q03147	Cdk7	Cyclin-dependent kinase 7	2.75371	-0.333533	0.793591	38968.3	13	13	13	13	13	13	13	13	13	13	13	13	17.3631	17.6379	17.2107	17.1551	17.2352	17.2681	17.0166	16.9861	17.0721	16.8495	16.9065	17.038
Q61070	Ei24	Etoposide-induced protein 2.4	2.75315	0.182558	1.13489	38932.7	10	10	10	10	10	10	10	10	10	10	10	10	17.6482	17.8204	17.7204	17.5468	17.6809	17.7025	17.9209	17.9034	17.9287	17.8119	17.8012	17.8484
Q61142	Spin1	Spindlin-1	2.75304	-0.1407	0.907079	29642.6	15	15	15	15	15	15	15	15	15	15	15	15	17.2114	17.273	17.0944	17.1786	17.1583	17.1446	17.0903	17.0709	17.0528	16.943	17.0572	17.0019
Q45VK7;Q45VK7-2	Dync2h1	Cytoplasmic dynein 2 heavy chain 1;Isoform 2 of Cytoplasmic dynein 2 heavy chain 1	2.74971	-0.186296	0.878859	492339.28;492339.28-2	96	96	96	96	96	96	96	96	96	96	96	96	16.7289	16.4777	16.5558	16.5493	16.515	16.4668	16.4068	16.391	16.3697	16.3767	16.3694	16.2621
Q99104	Myo5a	Unconventional myosin-Va	2.74538	0.0779724	1.05553	215538	140	140	140	140	140	140	140	140	140	140	140	140	18.1531	18.1744	18.1263	18.1326	18.091	18.1171	18.2388	18.2584	18.2125	18.1634	18.2066	18.1827
Q8BFU3	Rnf214	RING finger protein 214	2.74269	-0.136992	0.909413	73624.7	36	36	36	36	36	36	36	36	36	36	36	36	17.2698	17.369	17.2859	17.4213	17.3146	17.3181	17.1244	17.1685	17.1483	17.2516	17.2653	17.1987
P56183;P56183-2;P56183-3	Rrp1	Ribosomal RNA processing protein 1 homolog A;Isoform 2 of Ribosomal RNA processing protein 1 homolog A;Isoform 3 of Ribosomal RNA processing protein 1 homolog A	2.74003	0.4078	1.32666	54776.81;54776.81-2;54776.81-3	14	14	14	14	14	14	14	14	14	14	14	14	15.2575	15.4483	15.0469	15.5803	15.3495	15.309	15.6914	15.9035	15.5818	15.5645	15.7743	15.9229
Q3UMG5;Q3UMG5-2;Q3UMG5-3	Lrch2	Leucine-rich repeat and calponin homology domain-containing protein 2;Isoform 2 of Leucine-rich repeat and calponin homology domain-containing protein 2;Isoform 3 of Leucine-rich repeat and calponin homology domain-containing protein 2	2.73684	0.122606	1.0887	84988.77;84988.77-2;84988.77-3	7	7	7	7	7	7	7	7	7	7	7	7	17.0135	17.0661	17.0797	16.9643	17.0789	17.0097	17.1964	17.2054	17.1542	17.0556	17.1771	17.1592
Q99KR6	Rnf34	E3 ubiquitin-protein ligase RNF34	2.73578	-0.141992	0.906267	42030	12	12	12	12	12	12	12	12	12	12	12	12	16.0705	16.2162	16.1049	16.1492	16.0436	16.0743	15.9166	15.9639	16.0648	15.9337	15.9862	15.9415
Q8CD26	Slc35e1	Solute carrier family 35 member E1	2.73574	-0.334435	0.793094	44325.1	8	8	8	8	8	8	8	8	8	8	8	8	16.5595	16.565	16.5634	16.8229	16.4574	16.3094	16.1979	16.2892	16.2987	16.0904	16.0968	16.298
P70333	Hnrnph2	Heterogeneous nuclear ribonucleoprotein H2	2.73384	-0.160688	0.894598	49279.6	11	11	11	11	11	11	11	11	11	11	11	11	17.9504	17.776	17.9232	17.8816	17.9533	17.8266	17.7566	17.7285	17.6237	17.7671	17.6851	17.7859
Q9Z2X2	Psmd10	26S proteasome non-ATPase regulatory subunit 10	2.73365	-0.604235	0.65782	25083.5	8	8	8	8	8	8	8	8	8	8	8	8	16.1756	16.0957	15.9268	15.8753	15.8183	15.4585	15.5223	15.4801	15.5194	14.9848	15.0608	15.1574
Q91ZZ3	Sncb	Beta-synuclein	2.73357	-0.377559	0.769739	14051.6	11	11	11	11	11	11	11	11	11	11	11	11	19.5231	19.4517	19.4749	19.8259	19.4788	19.4262	18.9589	18.9517	19.2	19.336	19.2885	19.1802
P60191	Rims4	Regulating synaptic membrane exocytosis protein 4	2.73005	-0.448298	0.732907	29329.4	11	11	11	11	11	11	11	11	11	11	11	11	17.2547	17.1082	17.3425	17.5921	17.4821	17.3711	16.7252	16.9124	16.89	17.0071	16.689	17.2373
P63248	Pkia	cAMP-dependent protein kinase inhibitor alpha	2.72718	-0.768528	0.587016	7960.47	4	4	4	4	4	4	4	4	4	4	4	4	17.176	16.9178	16.8919	17.2771	16.5367	16.3354	16.559	16.1241	15.948	15.9171	15.8115	16.164
Q8C0J2;Q8C0J2-2;Q8C0J2-3;Q8C0J2-5	Atg16l1	Autophagy-related protein 16-1;Isoform 2 of Autophagy-related protein 16-1;Isoform 3 of Autophagy-related protein 16-1;Isoform 5 of Autophagy-related protein 16-1	2.72575	-0.354025	0.782398	68171.87;68171.87-2;68171.87-3;68171.87-5	8	8	8	8	8	8	8	8	8	8	8	8	16.5468	16.4654	16.4367	16.7618	16.534	16.2662	16.1238	15.904	16.2648	16.1735	16.2322	16.1885
P97801	Smn1	Survival motor neuron protein	2.72341	-0.646169	0.638975	31254.2	7	7	7	7	7	7	7	7	7	7	7	7	13.7828	13.9803	14.1399	14.36	14.0262	13.7631	13.4123	13.4162	13.642	13.6937	12.9163	13.0946
Q9D415;Q9D415-2;Q9D415-3;Q9D415-4	Dlgap1	Disks large-associated protein 1;Isoform 2 of Disks large-associated protein 1;Isoform 3 of Disks large-associated protein 1;Isoform 4 of Disks large-associated protein 1	2.71999	0.201761	1.1501	110374.12;110374.12-2;110374.12-3;110374.12-4	12	12	12	12	12	12	12	12	12	12	12	12	16.8137	16.8773	16.832	16.9124	16.6432	16.6905	17.0469	16.9929	17.0636	16.9732	16.9845	16.9186
B9EKR1	Ptprz1	Receptor-type tyrosine-protein phosphatase zeta	2.71639	-0.207722	0.865903	254405	43	43	43	43	43	43	43	43	43	43	43	43	17.1828	17.1303	17.1789	17.4326	17.1693	17.2012	16.9626	17.0286	16.9545	17.0685	17.0728	16.9617
O54734	Ddost	Dolichyl-diphosphooligosaccharide--protein glycosyltransferase 48 kDa subunit	2.71174	0.107156	1.0771	49027.9	19	19	19	19	19	19	19	19	19	19	19	19	18.3608	18.3486	18.2702	18.3155	18.297	18.2651	18.4649	18.4578	18.4273	18.33	18.4223	18.3978
Q8BJZ4	Mrps35	28S ribosomal protein S35, mitochondrial	2.70637	0.146166	1.10662	35975.2	18	18	18	18	18	18	18	18	18	18	18	18	17.3198	17.3129	17.2638	17.2878	17.14	17.2589	17.4667	17.4398	17.4642	17.3905	17.3709	17.3281
Q9D2R6	Coa3	Cytochrome c oxidase assembly factor 3 homolog, mitochondrial	2.70358	-0.180307	0.882515	11986.7	6	6	6	6	6	6	6	6	6	6	6	6	18.6589	18.7595	18.6182	18.6848	18.5397	18.5242	18.5128	18.4474	18.4482	18.4814	18.4696	18.3441
Q9Z1D1	Eif3g	Eukaryotic translation initiation factor 3 subunit G	2.70221	-0.119239	0.920673	35638	24	24	24	24	24	24	24	24	24	24	24	24	17.9676	17.9699	17.8561	17.9637	17.8843	17.9001	17.7556	17.7986	17.8142	17.843	17.8723	17.7425
Q8QZZ7	Tprkb	EKC/KEOPS complex subunit Tprkb	2.69671	-0.287342	0.81941	19555.7	5	5	5	5	5	5	5	5	5	5	5	5	17.3149	17.2752	17.3248	17.5672	17.2781	17.2853	17.2258	17.0019	17.0823	16.8717	16.9855	17.1542
P62274	Rps29	40S ribosomal protein S29	2.69627	-0.24007	0.846704	6676.76	4	4	4	4	4	4	4	4	4	4	4	4	18.3671	18.3345	18.4182	18.4702	18.4188	18.3341	18.2849	18.2261	18.0766	18.2726	17.956	18.0863
P48381	Rfx3	Transcription factor RFX3	2.6943	-0.124522	0.917308	83511.9	18	18	18	18	18	18	18	18	18	18	18	18	17.2565	17.2651	17.2117	17.2496	17.2812	17.258	17.0951	17.1622	17.1484	17.007	17.1535	17.2088
P80317	Cct6a	T-complex protein 1 subunit zeta	2.6929	0.0641047	1.04544	58004.3	39	39	39	39	39	39	39	39	39	39	39	39	19.057	19.0802	19.093	19.1492	19.095	19.0916	19.1703	19.1722	19.1548	19.1237	19.1867	19.1428
P39053-3	Dnm1	Isoform 3 of Dynamin-1	2.6926	-0.598653	0.66037	95927.5	4	4	4	4	4	4	4	4	4	4	4	4	17.6667	17.5288	17.8898	17.8462	17.7922	17.0486	17.2225	16.865	17.0521	17.1963	16.8146	17.0299
Q8VC16	Lrrc14	Leucine-rich repeat-containing protein 14	2.69054	-0.143601	0.905257	54968.8	18	18	18	18	18	18	18	18	18	18	18	18	17.9519	18.1035	17.9994	18.11	18.0024	18.0033	17.9275	17.9549	17.8675	17.8754	17.8925	17.7911
Q58A65;Q58A65-2	Spag9	C-Jun-amino-terminal kinase-interacting protein 4;Isoform 2 of C-Jun-amino-terminal kinase-interacting protein 4	2.69015	-0.174798	0.885892	146219.36;146219.36-2	25	25	25	25	25	25	25	25	25	25	25	25	16.7926	16.7646	16.7119	16.9674	16.7169	16.7316	16.5788	16.5849	16.5824	16.6135	16.6793	16.5972
Q9D706	Rpap3	RNA polymerase II-associated protein 3	2.68918	-0.112736	0.924833	74095.6	31	31	31	31	31	31	31	31	31	31	31	31	17.0753	17.061	17.0211	17.1582	17.0021	17.0378	16.9346	16.9994	16.9475	16.9456	16.8851	16.9668
Q6ZQ73	Cand2	Cullin-associated NEDD8-dissociated protein 2	2.68534	-0.226094	0.854947	135633	25	25	25	25	25	25	25	25	25	25	25	25	16.3828	16.3633	16.5466	16.6297	16.577	16.415	16.2586	16.3991	16.2009	16.2285	16.2652	16.2054
Q61271	Acvr1b	Activin receptor type-1B	2.68507	-0.187955	0.877849	56700.5	8	8	8	8	8	8	8	8	8	8	8	8	16.9736	17.078	17.029	17.2109	16.9464	17.0285	16.9085	16.8486	16.8124	16.7783	16.9429	16.848
Q8BFX3	Kctd3	BTB/POZ domain-containing protein KCTD3	2.68472	-0.198925	0.8712	88861.9	27	27	27	27	27	27	27	27	27	27	27	27	16.5406	16.5383	16.505	16.5501	16.4435	16.4323	16.395	16.1002	16.3675	16.3388	16.2813	16.3337
Q8BNA6	Fat3	Protocadherin Fat 3	2.68143	-0.180298	0.882521	502011	69	69	69	69	69	69	69	69	69	69	69	69	17.4508	17.4604	17.2715	17.325	17.3517	17.2482	17.2142	17.2623	17.0903	17.1395	17.1647	17.155
P54728	Rad23b	UV excision repair protein RAD23 homolog B	2.68094	-0.227566	0.854075	43512.6	16	16	16	16	16	16	16	16	16	16	16	16	18.246	18.2913	18.1322	18.4795	18.2056	18.1686	17.9995	17.9526	18.0242	18.0763	18.1017	18.0036
O55242;O55242-2	Sigmar1	Sigma non-opioid intracellular receptor 1;Isoform 2 of Sigma non-opioid intracellular receptor 1	2.67909	0.105496	1.07586	25249.85;25249.85-2	2	2	2	2	2	2	2	2	2	2	2	2	17.8641	17.8698	17.9533	18.0103	17.902	17.9506	18.0045	18.0498	18.0362	18.0188	18.0714	18.0023
P51949	Mnat1	CDK-activating kinase assembly factor MAT1	2.67851	-0.675692	0.626032	35847.9	10	10	10	10	10	10	10	10	10	10	10	10	16.2773	16.0835	15.8281	15.8893	15.7066	15.557	15.595	15.6169	15.0207	15.0548	15.0766	14.9236
Q6NXN1;Q6NXN1-2	Szrd1	SUZ domain-containing protein 1;Isoform 2 of SUZ domain-containing protein 1	2.67687	-0.457753	0.728119	16998.04;16998.04-2	4	4	4	4	4	4	4	4	4	4	4	4	16.3888	16.3732	16.4709	16.9912	16.4968	16.3194	15.9309	15.9268	16.0375	16.1078	16.2397	16.0512
A2RT62	Fbxl16	F-box/LRR-repeat protein 16	2.67377	-0.083978	0.943453	51878.1	22	22	22	22	22	22	22	22	22	22	22	22	18.6101	18.6233	18.6564	18.5598	18.5879	18.584	18.4976	18.4896	18.5664	18.5515	18.4761	18.5364
Q9CQF0	Mrpl11	39S ribosomal protein L11, mitochondrial	2.67332	0.119529	1.08638	20680.2	17	17	17	17	17	17	17	17	17	17	17	17	17.5444	17.5462	17.5042	17.6124	17.5181	17.5784	17.7442	17.7401	17.6551	17.6198	17.6564	17.6052
O88878	Zfand5	AN1-type zinc finger protein 5	2.65334	-0.558011	0.679238	23058	9	9	9	9	9	9	9	9	9	9	9	9	15.2817	15.086	15.2794	15.6534	15.2397	14.9143	14.766	14.8993	14.965	14.5864	14.4148	14.475
Q8BM72	Hspa13	Heat shock 70 kDa protein 13	2.64893	0.101828	1.07313	51709.3	19	19	19	19	19	19	19	19	19	19	19	19	17.0865	17.0471	17.0858	17.0597	17.002	17.0213	17.228	17.1498	17.1986	17.1156	17.1215	17.0999
Q61235	Sntb2	Beta-2-syntrophin	2.64862	-0.339691	0.79021	56381.7	12	12	12	12	12	12	12	12	12	12	12	12	15.9387	15.7781	15.6083	15.8485	15.6163	15.5519	15.3448	15.428	15.6021	15.1905	15.3897	15.3486
Q6IR34	Gpsm1	G-protein-signaling modulator 1	2.64635	-0.0925611	0.937856	74362.1	45	45	45	45	45	45	45	45	45	45	45	45	17.8745	17.8809	17.8786	17.8659	17.8943	17.91	17.7458	17.7522	17.8122	17.7629	17.8884	17.7873
Q9QY76	Vapb	Vesicle-associated membrane protein-associated protein B	2.64479	-0.234085	0.850224	26946.2	16	16	16	16	16	16	16	16	16	16	16	16	18.5218	18.5267	18.5692	18.8582	18.6269	18.5478	18.3117	18.3119	18.4299	18.4452	18.4001	18.3472
P70662;P70662-2;P70662-3	Ldb1	LIM domain-binding protein 1;Isoform 2 of LIM domain-binding protein 1;Isoform 3 of LIM domain-binding protein 1	2.64418	-0.153753	0.898909	46502.57;46502.57-2;46502.57-3	4	4	4	4	4	4	4	4	4	4	4	4	17.3616	17.2692	17.1884	17.2998	17.1842	17.2166	17.0465	17.1688	17.0339	17.1263	17.0582	17.1636
Q3TZM9	Alg11	GDP-Man:Man(3)GlcNAc(2)-PP-Dol alpha-1,2-mannosyltransferase	2.63743	0.0972131	1.06971	55270.1	10	10	10	10	10	10	10	10	10	10	10	10	17.0241	16.9626	16.9312	16.981	17.0103	17.0224	17.1199	17.0846	17.0405	17.0214	17.1244	17.1242
P59016	Vps33b	Vacuolar protein sorting-associated protein 33B	2.63185	0.0556943	1.03936	70526.3	37	37	37	37	37	37	37	37	37	37	37	37	17.2638	17.2263	17.2299	17.2653	17.2188	17.2177	17.2958	17.3076	17.2841	17.2461	17.3029	17.3195
P25785	Timp2	Metalloproteinase inhibitor 2	2.62867	-2.73448	0.150259	24328.2	11	11	11	NaN	11	11	NaN	NaN	NaN	NaN	NaN	NaN	18.1858	18.5895	15.921	15.2443	18.9822	18.7115	14.5695	14.5929	14.5235	15.1863	14.7819	15.5733
Q80T79	Csmd3	CUB and sushi domain-containing protein 3	2.62806	-0.372827	0.772268	405762	34	34	34	34	34	34	34	34	34	34	34	34	16.6592	16.9775	16.8893	17.1456	16.8747	16.9311	16.7461	16.6145	16.5905	16.4132	16.5844	16.2918
Q9CR95	Necap1	Adaptin ear-binding coat-associated protein 1	2.62664	-0.431429	0.741527	29639.2	12	12	12	12	12	12	12	12	12	12	12	12	17.9299	17.8531	18.1091	18.532	18.1294	17.9875	17.6248	17.5053	17.6199	17.8116	17.6811	17.7098
Q8BK03	Fam73b	Protein FAM73B	2.62398	-0.279027	0.824146	65547.7	18	18	18	18	18	18	18	18	18	18	18	18	17.0784	17.3903	17.2989	17.1052	16.9621	17.0615	16.8158	16.9456	16.9127	16.8626	16.8675	16.8181
Q9CY97;Q9CY97-2	Ssu72	RNA polymerase II subunit A C-terminal domain phosphatase SSU72;Isoform 2 of RNA polymerase II subunit A C-terminal domain phosphatase SSU72	2.62391	-0.374785	0.77122	22517.36;22517.36-2	6	6	6	6	6	6	6	6	6	6	6	6	17.605	17.3371	17.4453	17.6155	17.4704	17.1382	17.2097	17.1357	16.9049	17.0549	16.8803	17.1772
P97855	G3bp1	Ras GTPase-activating protein-binding protein 1	2.6237	-0.0862602	0.941961	51828.8	20	20	20	20	20	20	20	20	20	20	20	20	17.7508	17.7044	17.719	17.8084	17.7545	17.7481	17.6379	17.635	17.6271	17.6862	17.7262	17.6552
P62830	Rpl23	60S ribosomal protein L23	2.62251	-0.101257	0.93222	14865.4	13	13	13	13	13	13	13	13	13	13	13	13	18.8623	18.8051	18.7878	18.8272	18.8115	18.7327	18.7644	18.7439	18.6595	18.6565	18.697	18.6978
Q6WVG3	Kctd12	BTB/POZ domain-containing protein KCTD12	2.61939	0.0630086	1.04464	35892	15	15	15	15	15	15	15	15	15	15	15	15	18.8291	18.8069	18.7798	18.8111	18.7868	18.8244	18.8531	18.8667	18.9263	18.8476	18.8864	18.8362
P35436	Grin2a	Glutamate receptor ionotropic, NMDA 2A	2.61523	-0.471218	0.721355	165421	21	21	21	21	21	21	21	21	21	21	21	21	16.7145	16.2379	16.5021	16.6201	16.398	16.9822	16.1661	15.963	16.2979	15.9939	16.0872	16.1193
Q3TVA9;Q3TVA9-2	Ccdc136	Coiled-coil domain-containing protein 136;Isoform 2 of Coiled-coil domain-containing protein 136	2.6137	-0.160714	0.894582	131930.03;131930.03-2	18	18	18	18	18	18	18	18	18	18	18	18	17.6824	17.6765	17.4883	17.5299	17.5223	17.644	17.4837	17.4905	17.3965	17.4124	17.4124	17.3835
B8ZXI1	Qtrtd1	Queuine tRNA-ribosyltransferase subunit QTRTD1	2.6135	-0.200797	0.87007	46288.3	12	12	12	12	12	12	12	12	12	12	12	12	14.8961	14.7824	14.921	15.0197	14.9899	15.0706	14.7336	14.7846	14.7774	14.6193	14.7571	14.803
P61979-2	Hnrnpk	Isoform 2 of Heterogeneous nuclear ribonucleoprotein K	2.61296	-0.074605	0.949602	51028.2	37	37	37	37	37	37	37	37	37	37	37	37	18.9099	18.863	18.896	18.9477	18.9485	18.9339	18.8365	18.8543	18.81	18.8104	18.8917	18.8484
Q8CEE7	Rdh13	Retinol dehydrogenase 13	2.61246	-0.137767	0.908925	36464.1	16	16	16	16	16	16	16	16	16	16	16	16	17.8486	17.8466	17.7115	17.8071	17.708	17.7384	17.6441	17.6406	17.6901	17.6688	17.6516	17.5383
Q9ERI6	Rdh14	Retinol dehydrogenase 14	2.60046	0.0913277	1.06535	36365.9	21	21	21	21	21	21	21	21	21	21	21	21	17.1565	17.1693	17.174	17.284	17.1502	17.1468	17.2843	17.2962	17.2796	17.2371	17.2626	17.2691
Q9WV54	Asah1	Acid ceramidase	2.59924	0.0734688	1.05224	44669.6	22	22	22	22	22	22	22	22	22	22	22	22	18.0171	18.0274	18.0217	18.017	17.9565	17.9939	18.1107	18.0914	18.1073	18.0988	18.0326	18.0335
P30415	Nktr	NK-tumor recognition protein	2.5944	-3.40271	0.0945548	163449	7	7	7	7	7	7	7	7	7	7	7	7	21.4201	21.409	21.4586	21.2058	21.3598	21.433	18.4509	21.1824	16.3479	19.425	15.7869	16.6768
A2BH40	Arid1a	AT-rich interactive domain-containing protein 1A	2.5938	-0.0992451	0.933521	242092	59	59	59	59	59	59	59	59	59	59	59	59	16.7023	16.7658	16.6964	16.8167	16.7192	16.6779	16.6651	16.6476	16.6599	16.62	16.6003	16.5901
Q6P1B1	Xpnpep1	Xaa-Pro aminopeptidase 1	2.58363	0.0598917	1.04239	69591.3	33	33	33	33	33	33	33	33	33	33	33	33	18.234	18.1988	18.1997	18.2065	18.1593	18.1801	18.2566	18.2777	18.2946	18.2544	18.2287	18.2256
Q80U87	Usp8	Ubiquitin carboxyl-terminal hydrolase 8	2.58303	-0.196227	0.87283	122611	38	38	38	38	38	38	38	38	38	38	38	38	16.7878	16.7278	16.7263	17.0152	16.7573	16.708	16.5357	16.5634	16.6142	16.6347	16.6097	16.5873
Q9QX47;Q9QX47-3	Son	Protein SON;Isoform 3 of Protein SON	2.58275	-0.178837	0.883415	265651.25;265651.25-3	60	60	60	60	60	60	60	60	60	60	60	60	16.9276	16.9088	16.962	17.1291	17.007	17.0734	16.888	16.8526	16.7065	16.8775	16.7797	16.8306
Q8C166	Cpne1	Copine-1	2.58085	0.0656745	1.04657	58886.5	20	20	20	20	20	20	20	20	20	20	20	20	17.7923	17.7839	17.7954	17.8141	17.7549	17.8119	17.8531	17.8782	17.907	17.8037	17.8553	17.8494
Q5DU41	Lrrc8b	Volume-regulated anion channel subunit LRRC8B	2.57621	0.137941	1.10033	92186.4	21	21	21	21	21	21	21	21	21	21	21	21	16.237	16.3662	16.3899	16.4261	16.4008	16.4389	16.4746	16.5083	16.5673	16.4884	16.5703	16.4777
Q9DB27	Mcts1	Malignant T-cell-amplified sequence 1	2.5751	0.0657845	1.04665	20555.3	14	14	14	14	14	14	14	14	14	14	14	14	18.0792	18.072	18.0943	18.0857	18.048	18.1321	18.1581	18.131	18.1477	18.2068	18.1337	18.1287
O88998	Olfm1	Noelin	2.57481	-0.123335	0.918063	55397.7	13	13	13	13	13	13	13	13	13	13	13	13	18.2584	18.1923	18.2235	18.1292	18.1366	18.132	18.0976	18.0812	18.012	18.1251	18.0221	17.9939
Q9CR56	Nkiras2	NF-kappa-B inhibitor-interacting Ras-like protein 2	2.56386	-0.530893	0.692126	21494.5	10	10	10	10	10	10	10	10	10	10	10	10	18.2346	17.7184	18.2262	17.7815	17.9184	17.8453	17.5503	17.2392	17.3047	17.8602	17.2651	17.3197
Q3UN02	Lclat1	Lysocardiolipin acyltransferase 1	2.56349	0.0874399	1.06248	44399.9	12	12	12	12	12	12	12	12	12	12	12	12	18.0495	18.0293	18.0084	17.959	17.9362	18.011	18.0818	18.1511	18.0686	18.0667	18.0867	18.063
Q3U0V1	Khsrp	Far upstream element-binding protein 2	2.56266	-0.106621	0.928761	76775.5	33	33	33	33	33	33	33	33	33	33	33	33	18.2794	18.2914	18.2475	18.3997	18.2471	18.2515	18.2161	18.2158	18.159	18.1708	18.1746	18.1406
Q9CQA9	Ntpcr	Cancer-related nucleoside-triphosphatase homolog	2.56127	-0.0880011	0.940825	20667.1	11	11	11	11	11	11	11	11	11	11	11	11	16.0942	15.9977	16.0874	16.0741	16.0256	15.9854	15.9194	15.952	15.9929	15.949	15.9821	15.941
Q9QZN1	Fbxl17	F-box/LRR-repeat protein 17	2.55526	-0.689042	0.620265	75683.3	15	15	15	15	15	15	15	15	15	15	15	15	17.4566	17.2916	17.1247	17.4114	17.0904	16.9825	16.5419	16.544	15.8022	16.7279	16.9045	16.7024
P70211;P70211-2	Dcc	Netrin receptor DCC;Isoform C of Netrin receptor DCC	2.55425	-0.210523	0.864224	158341.48;158341.48-2	38	38	38	38	38	38	38	38	38	38	38	38	17.3861	17.4157	17.2715	17.2682	17.1507	17.1881	17.1565	17.1246	17.0628	17.0889	17.0546	16.9298
O70152	Dpm1	Dolichol-phosphate mannosyltransferase subunit 1	2.55369	0.122642	1.08873	29174.7	16	16	16	16	16	16	16	16	16	16	16	16	18.0357	18.0079	17.9673	17.9475	17.9589	18.0381	18.0911	18.142	18.1078	18.0048	18.1949	18.1508
[truncated: 5,602 more rows]

## Sheet: vDIA_Instrument settings
Variable DIA Isolation windows				Variable DIA MS1 and MS2 instrument settings
m/z	z	Isolation Window (m/z)		MS Global Settings
383.375	3	66.8		Infusion Mode	Liquid Chromatography
423	3	13.5		Expected LC Peak Width (s)	20
[truncated: 50 more rows]

## Sheet: DDA_Instrument settings
Data dependent Acquisition (DDA) Instrument seetings:
[truncated: 69 more rows]
